# Supplementary material for: (5Z)-5-(2-Hydroxy­benzyl­idene)-3-phenyl-2-thioxo-1,3-thia­zolidin-4-one
Source: Acta Crystallogr Sect E Struct Rep Online. 2009 Oct 28;65(Pt 11):o2903. doi: 10.1107/S1600536809044286 (PMC2971093; doi:10.1107/S1600536809044286)
Supplement: Supplementary file 2 [file e-65-o2903-Isup2.hkl]

#
# h,k,l, Fc-squared, Fo-squared, sigma(Fo-squared) and status flag
#
data_I
_shelx_title ' ASAMBS13_0m in P2(1)/n'
_shelx_refln_list_code          4
_shelx_F_calc_maximum      161.70
_exptl_crystal_F_000       648.00
_reflns_d_resolution_high  0.7561
 
loop_
 _symmetry_equiv_pos_as_xyz
 'x, y, z'
 '-x+1/2, y+1/2, -z+1/2'
 '-x, -y, -z'
 'x-1/2, -y-1/2, z-1/2'
 
_cell_length_a    11.6553
_cell_length_b     7.3424
_cell_length_c    16.8256
_cell_angle_alpha  90.000
_cell_angle_beta   95.131
_cell_angle_gamma  90.000
 
_shelx_F_squared_multiplier     1.000
 
loop_
 _refln_index_h
 _refln_index_k
 _refln_index_l
 _refln_F_squared_calc
 _refln_F_squared_meas
 _refln_F_squared_sigma
 _refln_observed_status
   2   0   0    11003.61    10840.02    212.76 o
   4   0   0    12151.63    12072.11    238.20 o
   6   0   0     1947.28     2090.88     83.46 o
   8   0   0      130.92      136.73     18.80 o
  10   0   0       87.36       92.86     18.52 o
  12   0   0        8.97        1.99     14.24 o
  14   0   0       55.71       45.29     21.08 o
   1   1   0      113.29      118.20      2.20 o
   2   1   0     1150.50     1092.69     15.67 o
   3   1   0      531.94      539.92     10.21 o
   4   1   0      333.38      312.58      9.79 o
   5   1   0      254.01      218.87     10.28 o
   6   1   0       63.45       66.68     15.38 o
   7   1   0     1077.14     1205.82     39.38 o
   8   1   0        7.10        3.53      7.10 o
   9   1   0      248.37      200.52     28.49 o
  10   1   0      233.22      247.33     28.49 o
  11   1   0      297.41      290.70     21.45 o
  12   1   0        2.33        1.81      9.35 o
  13   1   0       42.86       57.83     14.10 o
  14   1   0       36.37       61.69     16.17 o
  15   1   0       74.87       88.31     26.78 o
   0   2   0      434.66      437.54     11.81 o
   1   2   0      993.31     1042.16     15.18 o
   2   2   0      342.75      357.04      9.33 o
   3   2   0     7212.29     7314.19    104.61 o
   4   2   0      486.03      512.24     10.60 o
   5   2   0      297.99      303.76      9.70 o
   6   2   0      492.77      477.20     16.64 o
   7   2   0      323.24      331.49     14.80 o
   8   2   0      801.27      801.82     25.70 o
   9   2   0       86.29       74.73      9.79 o
  10   2   0       72.24       80.67     10.51 o
  11   2   0       17.89       18.23      9.87 o
  12   2   0       58.77       61.44     11.20 o
  13   2   0       31.22       26.38     19.66 o
  14   2   0       18.85       46.87     14.87 o
  15   2   0        1.57       -3.99     17.95 o
   1   3   0     2176.87     2246.68     42.32 o
   2   3   0      138.15      167.95      6.45 o
   3   3   0     3738.78     3751.51     51.13 o
   4   3   0       26.64       23.17      4.26 o
   5   3   0      619.65      619.21     14.15 o
   6   3   0       50.15       53.40      5.89 o
   7   3   0      959.48      954.35     24.31 o
   8   3   0       65.31       54.88      8.60 o
   9   3   0      780.60      754.76     26.28 o
  10   3   0      339.76      316.39     17.43 o
  11   3   0        3.75       20.18     10.68 o
  12   3   0      118.96      111.97     16.86 o
  13   3   0        1.06       -1.42     10.91 o
  14   3   0        4.18        8.97     12.89 o
   0   4   0     1992.56     2107.19     59.22 o
   1   4   0       23.86       34.96      5.87 o
   2   4   0       61.03       68.47      5.23 o
   3   4   0        7.00       11.24      2.94 o
   4   4   0       66.32       80.34      4.45 o
   5   4   0        9.80        9.55      2.85 o
   6   4   0      436.74      463.22     12.14 o
   7   4   0     1661.87     1637.33     32.90 o
   8   4   0        4.10       17.22      6.48 o
   9   4   0       24.76        5.05      7.56 o
  10   4   0       61.56       72.25     11.40 o
  11   4   0      123.57      117.40     13.70 o
  12   4   0       30.57       42.79     11.67 o
  13   4   0        2.07        6.81     10.12 o
   1   5   0       48.76       40.68      4.62 o
   2   5   0      428.56      416.09      9.55 o
   3   5   0      216.68      197.19      7.42 o
   4   5   0       45.47       30.95      4.22 o
   5   5   0     1205.66     1199.31     21.99 o
   6   5   0        3.67       -1.33      7.70 o
   7   5   0        0.30        4.40     13.20 o
   8   5   0        0.75       -2.41      6.94 o
   9   5   0      450.53      466.78     22.79 o
  10   5   0      146.76      152.08     14.92 o
  11   5   0       56.06       76.12     25.40 o
  12   5   0        5.35       14.89     10.42 o
  13   5   0        3.60       -9.93     12.30 o
   0   6   0      874.65      892.90     40.19 o
   1   6   0        1.73       -1.69      4.22 o
   2   6   0      304.14      297.66      8.80 o
   3   6   0       88.38       92.15      5.44 o
   4   6   0      405.78      400.57     13.78 o
   5   6   0        4.58        5.18      6.11 o
   6   6   0      213.99      222.72     14.57 o
   7   6   0        1.10       -5.08      6.32 o
   8   6   0        9.82       12.29      8.49 o
   9   6   0       25.17       22.22     16.99 o
  10   6   0        7.10        4.70      9.53 o
  11   6   0        1.85        9.19      9.82 o
  12   6   0        7.40       -4.22     12.43 o
   1   7   0       40.33       48.36      8.14 o
   2   7   0      146.95      154.80     13.20 o
   3   7   0        0.23       -4.99      6.87 o
   4   7   0        0.97       -4.89      5.63 o
   5   7   0       22.39       17.70      7.51 o
   6   7   0      148.45      141.09     13.05 o
   7   7   0        2.97       -0.77      7.61 o
   8   7   0       69.27       65.21     11.83 o
   9   7   0        1.51        2.54      9.36 o
  10   7   0        7.27       22.88     11.12 o
   0   8   0       74.85       87.47     22.93 o
   1   8   0      114.20      119.21     15.96 o
   2   8   0       12.72       22.22     14.30 o
   3   8   0        8.68        1.78     12.27 o
   4   8   0        1.35        8.39      6.42 o
   5   8   0       46.02       47.96      8.22 o
   6   8   0       22.66        8.22      8.50 o
   7   8   0       38.66       40.77     10.00 o
   8   8   0      102.30      111.75     14.10 o
   1   9   0       80.10       89.81     20.95 o
   2   9   0       17.49       20.53     15.97 o
   3   9   0      103.08      113.98     22.06 o
   4   9   0       35.85       41.99     19.37 o
   5   9   0       28.81       30.32     11.85 o
 -15   0   1        0.15      -17.38     17.38 o
 -13   0   1      126.78      149.84     26.78 o
 -11   0   1       13.11       -0.57     12.25 o
  -9   0   1        3.49       -1.14     10.54 o
  -7   0   1     2966.34     2951.74    114.80 o
  -5   0   1       39.80       39.31      9.69 o
  -3   0   1     2735.35     2826.35     50.63 o
  -1   0   1       16.65        7.63      2.13 o
   3   0   1    16641.31    16540.36    396.71 o
   5   0   1      353.77      395.10     23.93 o
   7   0   1     1259.40     1136.03     53.55 o
   9   0   1      452.07      511.33     36.18 o
  11   0   1       20.45       21.08     14.24 o
  13   0   1      174.15      152.69     27.63 o
  15   0   1        7.52        3.99     18.80 o
 -15   1   1        0.61       -9.97     17.09 o
 -14   1   1        1.97        3.04     12.01 o
 -13   1   1        0.08       -7.54      7.54 o
 -12   1   1        8.99       10.67     22.79 o
 -11   1   1      130.74      141.52     48.71 o
 -10   1   1      114.52      122.33     35.32 o
  -9   1   1       74.67       89.60     12.19 o
  -8   1   1      777.17      762.40     30.21 o
  -7   1   1      385.74      339.43     27.35 o
  -6   1   1     2166.79     2226.89     62.24 o
  -5   1   1      358.05      353.63     14.34 o
  -4   1   1     2845.70     2905.36     43.50 o
  -3   1   1       67.73       69.74      5.22 o
  -2   1   1      213.75      207.34      4.02 o
  -1   1   1     2540.71     2603.01     26.84 o
   0   1   1      672.58      700.13      7.50 o
   1   1   1      177.58      206.00      3.83 o
   2   1   1      514.11      489.75     10.86 o
   3   1   1     2041.53     2060.74     37.99 o
   4   1   1      746.19      728.70     19.35 o
   5   1   1      137.83      129.72      7.78 o
   6   1   1     1595.24     1674.20     49.35 o
   7   1   1      757.02      769.75     29.11 o
   8   1   1      714.28      778.45     30.61 o
   9   1   1      110.04       99.52     15.24 o
  10   1   1        4.73        0.71      8.26 o
  11   1   1       29.75        9.99     10.26 o
  12   1   1       22.38       30.95     12.33 o
  13   1   1       68.81       67.35     17.09 o
  14   1   1        0.05       -6.51     31.76 o
  15   1   1        0.53        1.99     16.81 o
 -15   2   1       54.83       72.64     25.92 o
 -14   2   1        2.38      -11.11     15.10 o
 -13   2   1       66.12       51.38     13.60 o
 -12   2   1        1.18       -6.95      6.95 o
 -11   2   1       72.74       56.00     13.12 o
 -10   2   1      126.11      131.43     11.99 o
  -9   2   1      777.14      732.90     25.10 o
  -8   2   1       56.28       53.94      7.93 o
  -7   2   1      387.55      362.01     15.24 o
  -6   2   1       22.94       17.22      3.79 o
  -5   2   1     3934.22     3930.74     54.32 o
  -4   2   1      116.42      123.24      4.44 o
  -3   2   1     1376.82     1353.39     19.02 o
  -2   2   1     4313.98     4545.84     44.51 o
  -1   2   1      425.38      462.86      5.65 o
   0   2   1      294.28      311.15      5.92 o
   1   2   1      343.41      331.82      4.63 o
   2   2   1     1971.00     1973.66     27.40 o
   3   2   1      244.25      225.92      7.16 o
   4   2   1      717.16      701.07     16.67 o
   5   2   1      247.15      263.46     15.09 o
   6   2   1     2512.15     2588.78     58.51 o
   7   2   1      139.35      151.07     12.39 o
   8   2   1      386.02      388.10     29.48 o
   9   2   1      467.17      488.82     32.19 o
  10   2   1        0.23       -3.63      8.37 o
  11   2   1      303.26      317.46     18.47 o
  12   2   1      162.19      176.15     16.68 o
  13   2   1       34.76       58.62     24.93 o
  14   2   1        0.34       15.90     13.19 o
 -14   3   1      107.36       97.71     26.21 o
 -13   3   1       86.05       60.92     14.20 o
 -12   3   1       35.25       31.87     11.96 o
 -11   3   1       29.35       21.36     10.88 o
 -10   3   1        5.92       -0.46      7.90 o
  -9   3   1      609.01      582.41     22.57 o
  -8   3   1      304.46      281.20     16.46 o
  -7   3   1      102.20       94.49      8.36 o
  -6   3   1       93.23       92.17      5.31 o
  -5   3   1       13.72        7.67      2.68 o
  -4   3   1     2359.07     2269.06     30.59 o
  -3   3   1       36.16       42.18      2.57 o
  -2   3   1      223.27      260.34      5.02 o
  -1   3   1       29.37       37.69      2.78 o
   0   3   1     7750.34     7788.12    125.48 o
   1   3   1      168.92      153.36      5.22 o
   2   3   1     1335.35     1346.64     21.07 o
   3   3   1       76.83       81.86      4.94 o
   4   3   1     4547.87     4403.55     72.00 o
   5   3   1      689.48      657.92     13.80 o
   6   3   1      846.33      844.88     15.96 o
   7   3   1      449.84      449.98     12.43 o
   8   3   1       37.96       29.62      7.72 o
   9   3   1      141.48      154.59     12.69 o
  10   3   1      411.42      438.37     24.57 o
  11   3   1        0.28       -6.99     10.54 o
  12   3   1      270.71      272.78     22.76 o
  13   3   1        0.54      -10.71     10.71 o
  14   3   1       29.25       26.55     13.97 o
 -14   4   1       24.30       23.02     14.88 o
 -13   4   1        4.41        1.57     10.01 o
 -12   4   1        7.08       17.07      9.50 o
 -11   4   1      152.15      145.75     14.90 o
 -10   4   1        8.79        4.62      7.87 o
  -9   4   1        4.40        6.96      7.58 o
  -8   4   1      159.70      154.42     10.61 o
  -7   4   1      374.35      347.64     12.24 o
  -6   4   1      772.78      738.45     23.24 o
  -5   4   1      129.94      124.60      5.25 o
  -4   4   1      121.17      107.38      3.99 o
  -3   4   1      426.47      456.05      8.99 o
  -2   4   1     1408.63     1459.05     20.48 o
  -1   4   1      685.93      746.15     13.08 o
   0   4   1      602.36      727.00     17.24 o
   1   4   1      603.00      579.41     10.01 o
   2   4   1      453.25      454.67     12.20 o
   3   4   1      242.61      240.21      7.25 o
   4   4   1       11.66        5.13      3.08 o
   5   4   1      184.54      181.29      7.09 o
   6   4   1      141.02      146.01      6.58 o
   7   4   1       81.70       72.49      6.62 o
   8   4   1       39.46       54.12     10.54 o
   9   4   1      132.11      159.35     18.49 o
  10   4   1      280.16      263.52     23.37 o
  11   4   1      144.62      177.89     23.00 o
  12   4   1       21.32       22.53     10.67 o
  13   4   1        6.81        3.53      9.87 o
 -13   5   1        1.10        5.42     10.46 o
 -12   5   1      212.86      213.96     19.68 o
 -11   5   1       62.42       53.81     11.81 o
 -10   5   1       14.27       20.77      9.44 o
  -9   5   1       65.91       74.71     11.69 o
  -8   5   1       35.52       52.66      9.95 o
  -7   5   1      170.71      178.12     13.44 o
  -6   5   1      585.10      578.31     27.94 o
  -5   5   1      109.15       90.11     10.79 o
  -4   5   1       19.31       15.33      3.87 o
  -3   5   1      503.16      455.12     12.09 o
  -2   5   1      528.04      525.61     10.17 o
  -1   5   1      310.08      314.65     12.18 o
   0   5   1       39.87       43.61      4.73 o
   1   5   1     1091.32     1052.68     20.81 o
   2   5   1        8.55        4.69      3.29 o
   3   5   1      596.95      552.80     13.26 o
   4   5   1       55.18       51.00      5.72 o
   5   5   1      373.95      328.14      9.85 o
   6   5   1       17.20        1.36      6.48 o
   7   5   1      203.45      204.06     30.17 o
   8   5   1        9.33        1.22      7.16 o
   9   5   1      184.66      192.36     15.67 o
  10   5   1       22.00       21.17      9.77 o
  11   5   1        8.61       12.08      9.89 o
  12   5   1       69.11       88.16     14.65 o
  13   5   1       13.00       30.90     12.34 o
 -12   6   1       15.77       28.53     12.43 o
 -11   6   1        1.44       -8.63      8.73 o
 -10   6   1       45.06       46.24     11.30 o
  -9   6   1       20.39       30.51     12.29 o
  -8   6   1        7.76        1.29      8.69 o
  -7   6   1       51.50       59.64      9.84 o
  -6   6   1       12.62       12.62     12.98 o
  -5   6   1       34.30       20.22      6.90 o
  -4   6   1       51.58       55.97      6.87 o
  -3   6   1      967.00      899.34     19.97 o
  -2   6   1       94.07      106.80      7.50 o
  -1   6   1      629.01      623.95     21.32 o
   0   6   1       31.46       30.40      5.17 o
   1   6   1      416.46      396.63     18.85 o
   2   6   1      149.35      143.82      9.65 o
   3   6   1     1092.06     1008.97     20.82 o
   4   6   1        0.17       -1.93     11.20 o
   5   6   1      388.78      355.43     26.07 o
   6   6   1       23.98       24.29      8.13 o
   7   6   1      110.13      131.12     13.88 o
   8   6   1       18.50       15.90     14.72 o
   9   6   1       70.06       80.55     12.60 o
  10   6   1        0.99       -8.41      8.41 o
  11   6   1        0.18       -1.38      9.88 o
 -10   7   1       15.73        7.58     15.47 o
  -9   7   1        1.16        4.37      9.29 o
  -8   7   1      188.09      177.32     15.70 o
  -7   7   1      100.51       99.50     12.04 o
  -6   7   1      236.96      264.00     16.48 o
  -5   7   1      108.55      106.48     12.77 o
  -4   7   1       30.60       31.58      7.15 o
  -3   7   1      225.71      192.67     12.07 o
  -2   7   1      291.40      274.31     14.53 o
  -1   7   1        3.77        8.60      6.45 o
   0   7   1       58.57       76.87     10.86 o
   1   7   1      114.06      139.74     17.10 o
   2   7   1      312.49      290.85     17.13 o
   3   7   1      165.48      171.78     10.03 o
   4   7   1      119.97      115.13     11.47 o
   5   7   1        7.49        1.31      6.69 o
   6   7   1       22.81       11.46      8.22 o
   7   7   1       35.83       38.87     15.14 o
   8   7   1      163.76      142.46     14.79 o
   9   7   1      126.35      106.08     14.44 o
  10   7   1       23.85       10.37      9.97 o
  -8   8   1       16.87       20.87     10.33 o
  -7   8   1       33.60       41.14     11.78 o
  -6   8   1      153.64      155.72     21.98 o
  -5   8   1      178.85      178.76     14.20 o
  -4   8   1      152.88      141.57     13.63 o
  -3   8   1       84.10      113.69     19.94 o
  -2   8   1        1.30      -10.98     10.98 o
  -1   8   1        1.82       -2.53      9.43 o
   0   8   1       20.83       36.60     10.54 o
   1   8   1        7.47       -3.87     17.38 o
   2   8   1        0.99        1.47     12.58 o
   3   8   1       47.09       34.47     20.65 o
   4   8   1        0.68        1.23      6.96 o
   5   8   1       44.26       24.65      7.62 o
   6   8   1        4.24        1.86      6.88 o
   7   8   1       50.32       42.22     13.84 o
   8   8   1       50.05       57.39     15.88 o
  -5   9   1       13.62        1.60      7.50 o
  -4   9   1       36.24       54.72     18.65 o
  -3   9   1        7.59      -13.02     13.02 o
  -2   9   1        2.84        0.10     13.88 o
  -1   9   1        0.31        4.58     17.52 o
   0   9   1      152.07      173.20     35.32 o
   1   9   1       15.99       18.59     16.21 o
   2   9   1       30.66       18.03     20.51 o
   3   9   1        0.00       -9.30     14.64 o
   4   9   1       80.31       94.89     20.93 o
   5   9   1       12.19       11.06      8.01 o
 -14   0   2       45.05       45.01     20.51 o
 -12   0   2        0.57        4.84     13.96 o
 -10   0   2      979.59     1044.87     56.69 o
  -8   0   2     1628.68     1753.89     76.63 o
  -6   0   2      106.77      109.49      9.77 o
  -4   0   2      286.69      271.85      9.08 o
  -2   0   2     9557.63     9652.04    148.01 o
   4   0   2      323.96      266.22     13.09 o
   6   0   2     1721.58     1517.17     64.66 o
   8   0   2      441.26      451.51     32.19 o
  10   0   2       19.57       24.78     13.96 o
  12   0   2       10.25        5.98     14.53 o
  14   0   2        1.28      -14.53     14.53 o
 -15   1   2      128.82      109.39     27.63 o
 -14   1   2       53.15       45.22     19.51 o
 -13   1   2       26.91       42.02     13.09 o
 -12   1   2        2.49        0.87     12.22 o
 -11   1   2      391.34      387.85     19.02 o
 -10   1   2      125.03      118.86     11.51 o
  -9   1   2      321.53      308.56     19.63 o
  -8   1   2       25.16       23.00      8.25 o
  -7   1   2      828.27      852.64     33.55 o
  -6   1   2      517.01      505.52     14.47 o
  -5   1   2     1039.95     1057.34     16.37 o
  -4   1   2       91.69       80.94      3.64 o
  -3   1   2     9853.33     9965.25    103.70 o
  -2   1   2    13152.07    13766.73    126.84 o
  -1   1   2     8643.36     8763.26     78.54 o
   0   1   2     1843.96     1915.14     24.29 o
   1   1   2     5773.51     5939.27     62.26 o
   2   1   2     2427.53     2374.16     38.24 o
   3   1   2     4730.39     4596.03     80.79 o
   4   1   2     3476.34     3646.63     99.80 o
   5   1   2       71.46       58.21      7.14 o
   6   1   2      245.17      301.32     30.77 o
   7   1   2        0.94        0.75      8.26 o
   8   1   2       92.14       92.15     11.38 o
   9   1   2      168.43      162.04     15.29 o
  10   1   2      140.39      144.29     29.20 o
  11   1   2      213.70      237.84     26.78 o
  12   1   2       49.07       59.59     13.51 o
  13   1   2       29.84       44.53     13.25 o
  14   1   2        0.57        2.56     16.52 o
  15   1   2       40.46       80.33     25.92 o
 -15   2   2        3.57      -16.52     16.52 o
 -14   2   2        1.24       -7.41     15.10 o
 -13   2   2        2.95        3.57     10.50 o
 -12   2   2       99.90      127.89     13.24 o
 -11   2   2        7.23       -0.99      7.62 o
 -10   2   2      311.88      360.98     22.34 o
  -9   2   2       41.93       31.28     13.31 o
  -8   2   2       13.88        8.49      5.97 o
  -7   2   2      893.35      847.77     21.56 o
  -6   2   2     1744.12     1779.01     27.67 o
  -5   2   2      484.26      520.36     10.70 o
  -4   2   2      434.12      412.08      8.05 o
  -3   2   2     7431.39     7831.14     82.60 o
  -2   2   2     7015.60     7481.57     75.20 o
  -1   2   2        0.66        0.13      1.46 o
   0   2   2      410.13      426.79      5.63 o
   1   2   2     1550.15     1558.48     16.97 o
   2   2   2       12.53       11.89      2.60 o
   3   2   2      307.99      298.98      8.38 o
   4   2   2       94.16       89.97      5.17 o
   5   2   2     1473.77     1390.79     33.66 o
   6   2   2      219.82      195.63     10.63 o
   7   2   2       10.12        3.45      6.23 o
   8   2   2       39.38       22.36      8.46 o
   9   2   2      177.81      170.16     15.71 o
  10   2   2       16.70       -1.31     21.08 o
  11   2   2      108.94       85.43     18.23 o
  12   2   2      260.72      303.19     19.64 o
  13   2   2       88.62       97.50     17.02 o
  14   2   2       28.84       32.13     14.39 o
 -14   3   2        5.67        0.00     17.66 o
 -13   3   2       55.06       61.47     14.35 o
 -12   3   2       51.82       52.23     13.46 o
 -11   3   2       86.86      111.58     15.29 o
 -10   3   2        1.14        4.75      6.90 o
  -9   3   2       99.93       91.47     11.82 o
  -8   3   2       71.69       74.86      8.99 o
  -7   3   2      125.89      124.34      7.40 o
  -6   3   2      576.87      606.65     12.29 o
  -5   3   2      114.02      106.36      5.73 o
  -4   3   2      140.93      150.37      6.19 o
  -3   3   2       41.44       58.29      2.83 o
  -2   3   2      383.62      413.67      6.11 o
  -1   3   2      644.17      733.91     10.13 o
   0   3   2       81.39       87.75      3.68 o
   1   3   2      687.42      693.40     13.04 o
   2   3   2      831.73      889.49     15.12 o
   3   3   2     3304.38     3254.67     53.76 o
   4   3   2      518.01      519.71     11.62 o
   5   3   2      344.66      353.38     10.91 o
   6   3   2        3.61       -0.59      4.48 o
   7   3   2      966.15      939.37     22.76 o
   8   3   2       20.27       12.55      6.92 o
   9   3   2      139.20      150.15     15.97 o
  10   3   2      163.96      158.95     13.72 o
  11   3   2       40.05       73.55     14.67 o
  12   3   2        8.41        1.16     10.46 o
  13   3   2       39.18       64.48     21.22 o
  14   3   2       10.15       -3.84     12.10 o
 -14   4   2       24.34       37.77     15.12 o
 -13   4   2       30.65       17.90     11.07 o
 -12   4   2      557.82      611.89     27.96 o
 -11   4   2      158.27      185.24     16.04 o
 -10   4   2      330.63      304.13     18.45 o
  -9   4   2        0.30       -4.15      6.62 o
  -8   4   2      240.07      212.84     14.35 o
  -7   4   2      561.99      559.10     15.80 o
  -6   4   2     1765.18     1758.76     28.24 o
  -5   4   2      263.72      289.92      7.64 o
  -4   4   2        3.42        1.98      2.62 o
  -3   4   2      642.47      624.35     10.19 o
  -2   4   2      231.89      191.01      5.04 o
  -1   4   2      441.34      437.92      7.50 o
   0   4   2        9.76       14.22      2.00 o
   1   4   2      621.83      586.48     12.10 o
   2   4   2       58.45       54.49      4.52 o
   3   4   2       26.71       32.34      2.81 o
   4   4   2      157.40      148.36      6.67 o
   5   4   2      270.43      292.79     10.23 o
   6   4   2      230.14      207.99      8.49 o
   7   4   2      204.16      217.48      9.64 o
   8   4   2      234.43      245.28     24.85 o
   9   4   2      125.78      127.87     13.09 o
  10   4   2        1.02       -2.21      8.20 o
  11   4   2      154.62      161.83     15.67 o
  12   4   2      136.80      137.77     15.78 o
  13   4   2        0.48       -9.66      9.66 o
 -13   5   2        2.25        6.64     13.74 o
 -12   5   2        0.26        3.51      9.75 o
 -11   5   2       13.03       14.41      9.69 o
 -10   5   2        0.30        6.12      8.63 o
  -9   5   2      198.14      248.31     26.68 o
  -8   5   2        0.03       -6.21      6.21 o
  -7   5   2       17.50       11.90      7.28 o
  -6   5   2       75.46       76.21     11.18 o
  -5   5   2      272.05      278.79      9.01 o
  -4   5   2       12.61        9.84      3.80 o
  -3   5   2      864.60      830.00     14.33 o
  -2   5   2       71.88       75.05      4.14 o
  -1   5   2      109.25      117.19      5.03 o
   0   5   2      851.84      825.49     15.05 o
   1   5   2      785.99      803.85     14.16 o
   2   5   2        4.39        3.03      3.10 o
   3   5   2      274.53      277.33     10.63 o
   4   5   2     1100.46     1059.34     25.50 o
   5   5   2      547.10      541.13     12.60 o
   6   5   2      117.57      128.60     11.53 o
   7   5   2      131.88       99.31     11.22 o
   8   5   2        5.01        7.38      7.61 o
   9   5   2      359.73      390.84     21.32 o
  10   5   2        3.16       -2.81      8.08 o
  11   5   2      121.76      126.82     15.20 o
  12   5   2       68.18       50.30     14.46 o
 -12   6   2        2.06       -1.87      9.73 o
 -11   6   2        0.55       -7.05      9.09 o
 -10   6   2      164.60      165.29     22.34 o
  -9   6   2        0.02        4.01      8.30 o
  -8   6   2        0.66        4.09      7.70 o
  -7   6   2        0.86        1.38      7.37 o
  -6   6   2        0.01        2.74      6.52 o
  -5   6   2       14.90       13.61      7.94 o
  -4   6   2      288.15      262.79     11.06 o
  -3   6   2        0.86        7.71      3.22 o
  -2   6   2        8.08        7.86      3.22 o
  -1   6   2       11.25        1.42      5.50 o
   0   6   2      799.94      809.08     21.69 o
   1   6   2       15.07       15.86      6.61 o
   2   6   2      258.78      235.42      8.68 o
   3   6   2        5.22        0.67      3.89 o
   4   6   2      540.97      546.14     22.61 o
   5   6   2      115.84      124.61     11.31 o
   6   6   2      329.57      345.49     18.04 o
   7   6   2       73.26       70.99     10.92 o
   8   6   2        0.32       -1.09      8.11 o
   9   6   2       55.20       53.52     13.42 o
  10   6   2       68.14       51.38     11.93 o
  11   6   2       14.37        2.00     10.22 o
 -10   7   2        9.14       16.73     11.46 o
  -9   7   2      140.12      134.19     14.73 o
  -8   7   2        0.05        2.61      8.16 o
  -7   7   2        0.70        9.47      7.98 o
  -6   7   2       21.18       27.82      8.33 o
  -5   7   2       71.69       84.36     10.12 o
  -4   7   2       75.04       75.95      8.64 o
  -3   7   2      172.57      189.69     11.99 o
  -2   7   2        1.22       -4.65      4.65 o
  -1   7   2       24.33       29.12     10.40 o
   0   7   2       66.43       81.85      8.54 o
   1   7   2      239.04      242.64     14.00 o
   2   7   2      401.72      375.97     20.00 o
   3   7   2        0.04       -1.81      4.63 o
   4   7   2      195.90      188.49     11.16 o
   5   7   2        2.06       -5.75      5.75 o
   6   7   2        0.03       -0.90      6.53 o
   7   7   2       11.16       15.13      8.63 o
   8   7   2        7.59        6.42      8.76 o
   9   7   2        1.11       11.64      9.43 o
  10   7   2        1.01        9.74      9.64 o
  -8   8   2        8.45       11.06      9.02 o
  -7   8   2       38.03       24.21      9.51 o
  -6   8   2        0.31       -6.86      6.86 o
  -5   8   2       53.26       37.94      8.45 o
  -4   8   2       18.70       15.94      6.75 o
  -3   8   2       21.46       13.66      5.84 o
  -2   8   2      176.00      176.36     18.07 o
  -1   8   2       76.72       69.21     13.37 o
   0   8   2       55.67       54.44     13.35 o
   1   8   2      163.29      177.46     21.85 o
   2   8   2        0.01        2.56     11.48 o
   3   8   2       16.22        8.19     12.53 o
   4   8   2        1.45       -4.77      4.77 o
   5   8   2      198.07      197.36     12.93 o
   6   8   2       75.14       66.00      9.88 o
   7   8   2        6.23       -0.26      6.99 o
   8   8   2       45.04       41.07     10.28 o
  -5   9   2        3.17        7.85     13.74 o
  -4   9   2       24.03       26.75     17.32 o
  -3   9   2       20.87       13.39     15.51 o
  -2   9   2        0.14       18.87     19.37 o
  -1   9   2       57.53       43.93     16.91 o
   0   9   2        3.08       12.82     20.51 o
   1   9   2        6.90       18.63     15.94 o
   2   9   2        1.48       -8.02     12.98 o
   3   9   2      126.22      133.98     22.74 o
   4   9   2        1.89       18.05     15.40 o
   5   9   2        5.11       10.86      8.79 o
 -15   0   3        8.83       22.22     20.79 o
 -13   0   3       71.22       56.40     19.66 o
 -11   0   3      297.48      309.93     30.48 o
  -9   0   3        0.98        2.56     11.11 o
  -7   0   3       49.16       51.53      8.76 o
  -5   0   3        7.31        0.96      4.53 o
  -3   0   3      362.73      368.65     10.05 o
  -1   0   3      166.04      166.12      4.51 o
   1   0   3       23.00       17.16      2.72 o
   3   0   3     1136.05     1097.79     32.62 o
   5   0   3     2372.30     2329.60     90.30 o
   7   0   3      282.52      213.93     20.79 o
   9   0   3     1086.51     1147.99     59.25 o
  11   0   3      309.33      297.40     31.33 o
  13   0   3      417.39      552.35     46.43 o
  15   0   3        9.57       25.35     21.93 o
 -15   1   3       27.81       28.49     19.94 o
 -14   1   3        1.01       12.01     17.23 o
 -13   1   3        5.88        3.17     10.26 o
 -12   1   3       75.07       88.80     11.34 o
 -11   1   3      226.69      209.12     18.20 o
 -10   1   3       71.69       63.64      9.07 o
  -9   1   3        1.44       -5.63      5.63 o
  -8   1   3      388.37      393.38     14.07 o
  -7   1   3      782.70      782.28     18.03 o
  -6   1   3      518.27      464.74     12.27 o
  -5   1   3      551.87      568.92     10.63 o
  -4   1   3      242.10      232.01      5.43 o
  -3   1   3     9314.86     9559.44     88.89 o
  -2   1   3    26147.83    27227.83    241.53 o
  -1   1   3    14096.54    14676.36    130.42 o
   0   1   3     7135.50     7380.27     80.12 o
   1   1   3     2713.39     2767.06     28.71 o
   2   1   3     2718.55     2570.42     35.47 o
   3   1   3       88.30       64.71      5.19 o
   4   1   3      186.65      194.34      9.99 o
   5   1   3      405.96      377.97     14.03 o
   6   1   3     1238.16     1303.17     41.09 o
   7   1   3       28.58       22.11      7.46 o
   8   1   3        3.52       14.34      7.55 o
   9   1   3       35.93       42.39     12.53 o
  10   1   3       26.59        8.59      8.86 o
  11   1   3        1.92       -8.17      8.45 o
  12   1   3      111.62      114.27     16.70 o
  13   1   3       34.68       43.89     13.68 o
  14   1   3       94.47      100.27     25.64 o
 -15   2   3       20.79       24.50     20.23 o
 -14   2   3        0.40       23.36     19.37 o
 -13   2   3        1.06      -13.10     13.10 o
 -12   2   3        1.67       17.04      8.11 o
 -11   2   3      174.79      166.03     13.34 o
 -10   2   3      436.56      484.35     20.44 o
  -9   2   3      250.24      241.88     13.89 o
  -8   2   3      315.69      331.75     17.55 o
  -7   2   3        3.58       -1.74      4.07 o
  -6   2   3      626.62      610.97     13.62 o
  -5   2   3      209.98      207.42      5.72 o
  -4   2   3     1433.38     1490.68     18.92 o
  -3   2   3      967.44      978.73     11.95 o
  -2   2   3       65.96       70.52      2.35 o
  -1   2   3      185.39      161.91      3.78 o
   0   2   3     2051.88     2176.95     20.69 o
   1   2   3     1295.41     1342.74     18.83 o
   2   2   3       15.68        6.07      2.25 o
   3   2   3     1819.12     1847.16     31.63 o
   4   2   3       93.78       67.04      5.81 o
   5   2   3      976.32     1042.39     33.79 o
   6   2   3       34.51       37.27      6.28 o
   7   2   3       53.74       40.47      8.76 o
   8   2   3      897.57      910.55     34.74 o
   9   2   3      545.00      554.34     27.19 o
  10   2   3      444.62      465.58     25.98 o
  11   2   3      258.02      338.25     23.36 o
  12   2   3        0.14       -6.67      9.90 o
  13   2   3        9.02       10.32     12.59 o
  14   2   3       10.80       10.47     16.09 o
 -14   3   3       76.74       60.68     23.07 o
 -13   3   3        2.16      -12.53     13.96 o
 -12   3   3       30.88       54.71     13.16 o
 -11   3   3        4.85       -8.23      8.23 o
 -10   3   3       21.68       37.11     10.22 o
  -9   3   3      444.91      439.86     19.12 o
  -8   3   3      201.29      195.45     10.77 o
  -7   3   3        3.49       -2.43      3.55 o
  -6   3   3       14.76       14.95      3.43 o
  -5   3   3        7.14        3.25      4.09 o
  -4   3   3      709.12      777.47     17.85 o
  -3   3   3       73.42       71.96      3.52 o
  -2   3   3      485.33      511.81      9.21 o
  -1   3   3      934.14      974.16     12.18 o
   0   3   3     1511.25     1531.38     18.68 o
   1   3   3      725.10      718.73     11.17 o
   2   3   3      155.46      132.44      4.52 o
   3   3   3       58.23       79.35      5.74 o
   4   3   3     2667.31     2720.53     42.24 o
   5   3   3      125.78      113.35      5.64 o
   6   3   3     2324.31     2246.14     41.37 o
   7   3   3       27.92       29.20      5.69 o
   8   3   3       49.86       65.29      8.90 o
   9   3   3       84.75      102.55     11.38 o
  10   3   3      329.18      374.59     19.84 o
  11   3   3       24.00       21.18     11.48 o
  12   3   3        5.91        3.29     11.39 o
  13   3   3        4.98       -2.70     12.25 o
  14   3   3        0.55        5.44     15.24 o
 -14   4   3        7.10       12.39     14.02 o
 -13   4   3       60.27       51.86     15.81 o
 -12   4   3        6.38       14.13      9.46 o
 -11   4   3        2.22       10.26      8.64 o
 -10   4   3       46.79       64.82     10.72 o
  -9   4   3      261.67      273.04     16.71 o
  -8   4   3        0.34       -5.89      5.89 o
  -7   4   3      150.85      138.66      8.39 o
  -6   4   3        8.69        4.34      3.02 o
  -5   4   3      645.57      644.27     12.18 o
  -4   4   3      539.64      528.00      9.48 o
  -3   4   3      997.74     1034.46     14.16 o
  -2   4   3        0.80       -0.15      1.86 o
  -1   4   3      115.43      124.60      5.73 o
   0   4   3      692.57      707.89     10.89 o
   1   4   3      822.60      797.90     14.02 o
   2   4   3       47.21       51.86      5.64 o
   3   4   3      479.84      484.98     10.50 o
   4   4   3      705.71      704.48     17.46 o
   5   4   3      189.62      196.87      8.55 o
   6   4   3      212.08      196.38      6.53 o
   7   4   3      459.34      492.42     14.60 o
   8   4   3        3.90       -5.07      5.07 o
   9   4   3      233.44      223.21     15.95 o
  10   4   3       17.22       14.70      9.18 o
  11   4   3       71.52       85.12     13.06 o
  12   4   3        4.48        0.71      9.04 o
  13   4   3        0.03       -1.56     10.08 o
 -13   5   3        0.34        5.51     11.97 o
 -12   5   3        9.81       17.03     10.39 o
 -11   5   3        1.37       -6.96      8.11 o
 -10   5   3       91.07       98.66     12.93 o
  -9   5   3        2.67       -2.13      7.28 o
  -8   5   3      124.09      115.85     12.21 o
  -7   5   3        0.41       -9.71     10.95 o
  -6   5   3      625.84      592.32     18.71 o
  -5   5   3       14.35        7.80      2.97 o
  -4   5   3        2.60        6.46      2.74 o
  -3   5   3      650.68      624.70     11.57 o
  -2   5   3       17.08       13.02      3.30 o
  -1   5   3      133.78      135.28      4.51 o
   0   5   3      214.16      185.54      5.23 o
   1   5   3      119.78      115.30      4.79 o
   2   5   3       10.05        5.81      3.50 o
   3   5   3      427.90      408.25     12.22 o
   4   5   3       91.99       90.03      5.58 o
   5   5   3      305.85      283.93     15.26 o
   6   5   3      170.89      149.82     13.83 o
   7   5   3      185.66      191.40     24.84 o
   8   5   3       60.37       60.07     10.78 o
   9   5   3       71.61       90.63     16.44 o
  10   5   3        7.69        9.99      9.07 o
  11   5   3       23.34       28.16     10.76 o
  12   5   3       32.80       26.52     11.52 o
 -12   6   3       14.33       16.14     13.41 o
 -11   6   3       39.22       21.86     11.02 o
 -10   6   3       81.39      104.57     20.28 o
  -9   6   3       12.81        8.41      8.76 o
  -8   6   3        9.09       -6.97      6.97 o
  -7   6   3      132.31       99.30     11.43 o
  -6   6   3       80.36       80.72     10.04 o
  -5   6   3        0.94        1.28      4.27 o
  -4   6   3       21.89       22.63      4.22 o
  -3   6   3      176.81      175.73      5.88 o
  -2   6   3       40.98       44.29      3.51 o
  -1   6   3      389.41      358.44      9.91 o
   0   6   3        0.80       -3.87      3.87 o
   1   6   3       21.63       28.19      3.86 o
   2   6   3       11.00        8.74      4.79 o
   3   6   3      201.75      188.49     10.41 o
   4   6   3      288.75      292.71     13.47 o
   5   6   3        2.55        7.24      6.14 o
   6   6   3       31.67       30.38      8.61 o
   7   6   3      347.85      342.75     19.89 o
   8   6   3        0.03        4.71      8.08 o
   9   6   3       69.77       79.17     12.53 o
  10   6   3       50.29       39.37     17.07 o
  11   6   3       30.56       18.86     11.14 o
 -10   7   3       12.01       10.31     10.18 o
  -9   7   3      110.14      125.22     14.64 o
  -8   7   3      120.50      127.92     13.81 o
  -7   7   3       18.57        5.95     10.13 o
  -6   7   3      371.56      372.78     19.38 o
  -5   7   3       17.98        7.57      6.92 o
  -4   7   3       50.45       38.10     15.63 o
  -3   7   3      170.43      153.88     15.01 o
  -2   7   3       98.77       87.47      7.44 o
  -1   7   3      107.12      112.33     14.38 o
   0   7   3      629.16      612.74     21.71 o
   1   7   3       76.59       85.10     18.63 o
   2   7   3      111.34      100.42      6.96 o
   3   7   3      214.00      210.25      9.35 o
   4   7   3        0.11       -2.11      5.70 o
   5   7   3       22.52       24.86      7.44 o
   6   7   3       23.64       27.24      8.10 o
   7   7   3       15.46        4.18      7.38 o
   8   7   3       91.44       86.05     11.56 o
   9   7   3        1.70       -0.43      9.27 o
  10   7   3        6.07       -3.76      9.52 o
  -8   8   3        8.06        7.57      8.75 o
  -7   8   3       81.64       70.36     11.49 o
  -6   8   3      128.83      108.83     12.50 o
  -5   8   3       30.53       31.33     14.10 o
  -4   8   3      163.69      131.71     16.81 o
  -3   8   3      167.06      178.01     13.64 o
  -2   8   3      110.49       99.54     15.61 o
  -1   8   3        1.88        1.57     11.88 o
   0   8   3       44.03       43.55     33.19 o
   1   8   3       73.82       76.37     17.22 o
   2   8   3       12.90        2.80     11.57 o
   3   8   3       11.55       18.80      6.29 o
   4   8   3      137.08      119.16     11.40 o
   5   8   3        3.76       -0.45      6.85 o
   6   8   3        1.32       -1.59      7.17 o
   7   8   3       29.08       51.16     16.86 o
   8   8   3       53.27       55.78     12.79 o
  -5   9   3       20.76        9.30      8.26 o
  -4   9   3        5.21      -15.02     24.07 o
  -3   9   3        7.82       -7.01     20.08 o
  -2   9   3        0.79       19.66     22.22 o
  -1   9   3        0.79      -10.55     14.39 o
   0   9   3        1.25        4.69     26.49 o
   1   9   3       15.85       -5.81     14.23 o
   2   9   3        0.72       -8.40     12.87 o
   3   9   3       36.96       48.23     17.40 o
   4   9   3       49.68       78.20     32.90 o
   5   9   3        4.32       15.20      6.04 o
 -14   0   4       13.62       22.22     18.80 o
 -12   0   4      113.20      182.03     26.49 o
 -10   0   4       71.97       50.14     15.95 o
  -8   0   4      741.55      779.19     76.34 o
  -6   0   4        2.81        2.36      3.44 o
  -4   0   4      878.81      945.74     22.48 o
  -2   0   4     4635.22     4609.19     66.70 o
   0   0   4       81.38       69.58      3.36 o
   2   0   4     8459.90     8826.00    218.34 o
   4   0   4      109.22       78.34     11.11 o
   6   0   4     3851.68     3714.02    140.15 o
   8   0   4       34.09       18.52     11.39 o
  10   0   4      226.97      229.31     26.78 o
  12   0   4      111.82      107.96     23.36 o
  14   0   4        1.37      -10.82     17.38 o
 -15   1   4        2.83       -5.98     16.52 o
 -14   1   4        1.66        6.42     12.39 o
 -13   1   4        4.57       -7.71      9.97 o
 -12   1   4      155.34      161.20     18.21 o
 -11   1   4      103.75      102.82     10.85 o
 -10   1   4       89.78      120.14     10.73 o
  -9   1   4     1244.01     1302.64     30.98 o
  -8   1   4      308.49      305.36     11.08 o
  -7   1   4      215.95      212.00      8.58 o
  -6   1   4      135.25      152.27      7.50 o
  -5   1   4     1946.32     1926.34     26.67 o
  -4   1   4     2081.81     2261.84     25.88 o
  -3   1   4      961.01      900.13     10.66 o
  -2   1   4     4864.91     4917.94     46.56 o
  -1   1   4     2652.79     2710.41     26.27 o
   0   1   4     2987.61     3187.73     29.45 o
   1   1   4     1959.06     1958.95     20.19 o
   2   1   4      306.76      291.25      6.29 o
   3   1   4        7.61        1.08      2.89 o
   4   1   4     1678.45     1718.87     45.72 o
   5   1   4      330.90      302.04     15.71 o
   6   1   4      230.15      208.21     26.78 o
   7   1   4      151.79      119.51     11.78 o
   8   1   4       31.20       31.42      9.69 o
   9   1   4      184.97      176.67     22.50 o
  10   1   4       94.45      105.68     27.77 o
  11   1   4       11.49       -0.22     17.52 o
  12   1   4        0.74       -9.12      9.12 o
  13   1   4        4.67       13.14     11.98 o
  14   1   4        1.73       12.25     19.37 o
 -15   2   4        0.02       -0.85     17.95 o
 -14   2   4        1.47       -4.27     16.24 o
 -13   2   4       24.40        9.97     15.10 o
 -12   2   4       63.19       68.91     10.72 o
 -11   2   4       62.65       65.69      9.97 o
 -10   2   4       44.99       58.02      8.91 o
  -9   2   4      112.08      104.19      9.89 o
  -8   2   4      275.93      269.67     11.96 o
  -7   2   4       86.78       95.02      6.52 o
  -6   2   4      528.41      510.24     10.89 o
  -5   2   4      524.98      528.75      9.61 o
  -4   2   4        0.02       -1.88      1.88 o
  -3   2   4       35.09       36.63      2.26 o
  -2   2   4     1904.32     1964.07     20.79 o
  -1   2   4       90.08       73.88      2.45 o
   0   2   4     1553.87     1537.00     17.82 o
   1   2   4      527.83      568.55      8.08 o
   2   2   4      759.08      812.35     11.82 o
   3   2   4     2622.50     2593.58     39.83 o
   4   2   4     1081.03     1093.30     21.31 o
   5   2   4     1058.39     1035.57     32.43 o
   6   2   4       59.17       58.05      8.76 o
   7   2   4      232.24      223.72     15.40 o
   8   2   4       78.07       75.75     18.23 o
   9   2   4       12.24       20.97     13.25 o
  10   2   4      187.09      195.47     17.72 o
  11   2   4       89.22       68.40     13.89 o
  12   2   4       34.39       72.64     20.23 o
  13   2   4       18.46       -1.99     15.10 o
  14   2   4        6.72        2.34     13.48 o
 -14   3   4       61.64       43.01     20.79 o
 -13   3   4        0.94      -13.39     13.67 o
 -12   3   4       19.12       17.88     12.11 o
 -11   3   4        3.92       -3.84      8.25 o
 -10   3   4       13.38       -1.57      6.72 o
  -9   3   4      172.22      170.40     10.94 o
  -8   3   4       36.08       20.21      6.12 o
  -7   3   4      139.37      148.64      8.03 o
  -6   3   4       28.65       27.50      4.13 o
  -5   3   4        0.02        0.36      2.27 o
  -4   3   4     1683.53     1853.33     24.70 o
  -3   3   4        2.37        0.68      1.51 o
  -2   3   4       81.59       97.78      3.05 o
  -1   3   4      223.16      206.88      4.26 o
   0   3   4      409.63      427.64      6.42 o
   1   3   4       54.78       74.13      3.75 o
   2   3   4      483.96      512.78      9.10 o
   3   3   4      902.62      849.49     16.06 o
   4   3   4        0.80        3.71      3.00 o
   5   3   4      928.83      909.10     17.98 o
   6   3   4       77.33       78.52      5.64 o
   7   3   4      154.22      154.59      8.52 o
   8   3   4      331.09      317.38     14.67 o
   9   3   4     1261.07     1254.17     40.01 o
  10   3   4      251.98      273.41     21.97 o
  11   3   4        6.98       11.16     11.08 o
  12   3   4      141.47      149.31     19.53 o
  13   3   4      154.93      194.52     23.64 o
  14   3   4        3.66      -11.57     13.20 o
 -13   4   4        3.78        2.09     21.22 o
 -12   4   4       30.76       46.74     11.76 o
 -11   4   4      191.40      178.22     15.55 o
 -10   4   4       53.66       55.97     10.72 o
  -9   4   4      168.09      170.04     13.88 o
  -8   4   4       93.47       89.25     10.18 o
  -7   4   4       95.70       75.77      6.99 o
  -6   4   4      934.08      916.47     19.14 o
  -5   4   4      928.08      915.28     14.71 o
  -4   4   4       66.39       67.33      3.58 o
  -3   4   4        8.37        5.96      2.42 o
  -2   4   4     1867.20     1917.32     24.11 o
  -1   4   4     1087.53     1091.76     14.96 o
   0   4   4     1645.75     1712.16     22.70 o
   1   4   4      224.17      205.21      5.57 o
   2   4   4      849.87      843.49     14.45 o
   3   4   4        5.96        2.79      3.07 o
   4   4   4      223.02      215.16      8.35 o
   5   4   4      692.73      700.64     19.95 o
   6   4   4        0.83       -0.86      3.99 o
   7   4   4      194.07      189.87      9.32 o
   8   4   4      383.93      383.78     16.04 o
   9   4   4       40.10       40.12      9.80 o
  10   4   4       20.15        6.55      8.51 o
  11   4   4       12.90       15.94      9.91 o
  12   4   4       78.84      103.22     14.61 o
  13   4   4       14.12        1.19     11.96 o
 -13   5   4        0.11       -2.79     11.70 o
 -12   5   4       73.87       28.49     11.53 o
 -11   5   4        7.94       -2.30      8.73 o
 -10   5   4       20.64       13.31      8.50 o
  -9   5   4      109.60      103.55     12.72 o
  -8   5   4      111.46       94.55     16.53 o
  -7   5   4      233.89      228.89     12.20 o
  -6   5   4       10.82        9.83      5.52 o
  -5   5   4      201.42      200.38      8.73 o
  -4   5   4       54.49       45.09      3.78 o
  -3   5   4     1154.93     1095.07     16.63 o
  -2   5   4      293.79      309.76      7.54 o
  -1   5   4      161.95      172.61      5.27 o
   0   5   4      589.33      597.73     10.26 o
   1   5   4     1621.08     1601.37     25.57 o
   2   5   4       78.55       90.93      6.06 o
   3   5   4      876.49      837.61     19.56 o
   4   5   4       61.83       63.15      4.39 o
   5   5   4        0.48       -2.64      5.53 o
   6   5   4      384.10      363.67     18.20 o
   7   5   4        0.03       10.34      7.41 o
   8   5   4       85.41      100.77     12.36 o
   9   5   4       34.72       35.60     10.42 o
  10   5   4       17.64        4.33      9.09 o
  11   5   4       77.08       74.92     13.71 o
  12   5   4       63.54       42.10     14.38 o
 -11   6   4       24.23       30.98     11.70 o
 -10   6   4       59.60       59.17     15.96 o
  -9   6   4       22.90       11.42      9.05 o
  -8   6   4      140.39      134.98     13.69 o
  -7   6   4       67.72       45.90     11.27 o
  -6   6   4       22.88       15.49      6.07 o
  -5   6   4       21.54       14.78      9.05 o
  -4   6   4       67.45       63.64      5.74 o
  -3   6   4        6.10        4.47      4.61 o
  -2   6   4       96.01      105.73      4.55 o
  -1   6   4        9.72        6.67      2.71 o
   0   6   4      645.26      657.60     15.84 o
   1   6   4      590.53      572.11     12.43 o
   2   6   4      841.62      793.83     16.70 o
   3   6   4      853.17      822.12     23.29 o
   4   6   4      110.26      112.86      9.49 o
   5   6   4      112.35      118.87     10.14 o
   6   6   4      486.51      485.02     20.55 o
   7   6   4       90.66       99.19     14.72 o
   8   6   4      106.94      111.61     13.50 o
   9   6   4       62.36       75.90     12.73 o
  10   6   4       68.92       64.08     13.11 o
  11   6   4       29.43       21.37     11.33 o
 -10   7   4        3.91        7.40      9.57 o
  -9   7   4       91.93       97.19     13.73 o
  -8   7   4       36.54       28.99      9.51 o
  -7   7   4       25.36       12.36      8.22 o
  -6   7   4       84.32       79.84     20.73 o
  -5   7   4      187.29      201.12     16.18 o
  -4   7   4       59.04       49.63      6.27 o
  -3   7   4        2.29       -1.68      3.92 o
  -2   7   4      124.94      114.41      8.59 o
  -1   7   4        3.01        4.81      4.51 o
   0   7   4        4.91       -0.57      4.13 o
   1   7   4       27.07       30.15      4.70 o
   2   7   4       85.75       73.20      6.95 o
   3   7   4      226.93      204.39      9.61 o
   4   7   4        2.65       -5.65      5.65 o
   5   7   4       28.56       43.71      8.24 o
   6   7   4        0.02        5.04      7.19 o
   7   7   4       79.60       89.52     10.86 o
   8   7   4        0.05       -0.49      7.98 o
   9   7   4        0.77       -7.96      8.24 o
  10   7   4        8.94       12.20      9.23 o
  -8   8   4        2.70        9.94      9.65 o
  -7   8   4        0.03       -7.62      7.62 o
  -6   8   4      106.01      116.68     12.54 o
  -5   8   4       87.82       85.61     19.17 o
  -4   8   4       11.45        7.92      7.01 o
  -3   8   4        7.79        4.80      6.87 o
  -2   8   4      152.02      159.93     10.90 o
  -1   8   4       89.31       82.41     17.29 o
   0   8   4      134.84      129.07     25.35 o
   1   8   4       56.99       60.10     16.89 o
   2   8   4        8.30        4.91     11.98 o
   3   8   4        1.22        0.41      4.33 o
   4   8   4       86.47       87.19      7.58 o
   5   8   4       15.38       11.07      5.59 o
   6   8   4       15.58       18.76      8.26 o
   7   8   4       70.39       90.11     16.41 o
   8   8   4        0.29       10.68     11.49 o
  -5   9   4       63.19       63.67     10.08 o
  -4   9   4       10.57        4.96      7.82 o
  -3   9   4       11.46      -18.23     18.23 o
  -2   9   4        0.59       -4.48     12.96 o
  -1   9   4       28.01        8.32     14.78 o
   0   9   4       18.19       16.49     16.08 o
   1   9   4        0.94      -13.96     17.95 o
   2   9   4       22.18       43.99     16.69 o
   3   9   4       79.39      108.09     21.04 o
   4   9   4        5.87       -7.24     13.30 o
 -15   0   5       32.63       30.48     22.79 o
 -13   0   5      162.55      159.52     27.63 o
 -11   0   5      298.48      301.95     30.20 o
  -9   0   5       13.61       22.42      6.29 o
  -7   0   5       60.11       50.03      5.46 o
  -5   0   5      129.89      131.30     23.36 o
  -3   0   5     3928.32     3926.26     58.17 o
  -1   0   5     5558.42     5358.54     80.28 o
   1   0   5     1105.44     1012.50     21.49 o
   3   0   5        1.27        1.37      3.75 o
   5   0   5      710.18      709.55     26.48 o
   7   0   5        1.16       15.67     10.82 o
   9   0   5     1370.75     1395.82     69.22 o
  11   0   5        0.55       14.81     13.96 o
  13   0   5       88.72       90.30     23.36 o
 -15   1   5        5.00      -14.81     16.81 o
 -14   1   5       13.77       31.90     20.23 o
 -13   1   5       73.20       82.76     15.90 o
 -12   1   5       70.16       83.64     14.89 o
 -11   1   5       70.92       70.07     14.84 o
 -10   1   5        5.44        7.93      5.53 o
  -9   1   5       89.27       93.66      7.50 o
  -8   1   5      123.82      128.80      7.55 o
  -7   1   5        5.71        3.34      2.81 o
  -6   1   5     1286.45     1282.89     25.04 o
  -5   1   5     3352.08     3384.35     51.22 o
  -4   1   5       75.00       80.01      3.49 o
  -3   1   5       25.72       27.70      3.19 o
  -2   1   5    11209.00    11534.20    106.99 o
  -1   1   5     4892.26     4958.44     48.75 o
   0   1   5      358.44      347.14      6.28 o
   1   1   5       12.23       13.81      1.67 o
   2   1   5      290.79      256.87      6.34 o
   3   1   5      682.08      586.63     17.79 o
   4   1   5      687.86      587.38     14.23 o
   5   1   5      318.05      327.71     13.54 o
   6   1   5       59.96       46.29      8.69 o
   7   1   5       84.30       76.24     10.74 o
   8   1   5       44.37       36.04      9.46 o
   9   1   5      767.82      780.88     40.31 o
  10   1   5       37.36       47.86     11.68 o
  11   1   5      297.75      298.47     33.33 o
  12   1   5      163.68      147.35     24.07 o
  13   1   5        0.11       -3.74     10.54 o
  14   1   5        8.94       14.53     18.23 o
 -14   2   5        0.83       -6.27     15.67 o
 -13   2   5        8.76       24.78     16.52 o
 -12   2   5       68.63       76.57     14.60 o
 -11   2   5       22.52       16.11      7.81 o
 -10   2   5       33.04       35.07      7.26 o
  -9   2   5      105.45      107.16      9.09 o
  -8   2   5        1.50       -3.60      3.60 o
  -7   2   5      122.79      127.75      6.73 o
  -6   2   5       91.83       80.45      4.79 o
  -5   2   5      521.07      503.78      9.51 o
  -4   2   5       22.49       17.75      2.88 o
  -3   2   5     2497.88     2414.20     26.49 o
  -2   2   5      462.07      516.25      7.95 o
  -1   2   5      995.43     1010.39     12.31 o
   0   2   5      264.48      291.06      4.90 o
   1   2   5     4607.47     4931.76     45.51 o
   2   2   5       13.85        4.14      2.15 o
   3   2   5     7362.45     7748.89    103.10 o
   4   2   5      393.33      457.77     11.01 o
   5   2   5      224.30      278.13     13.04 o
   6   2   5      198.17      169.87     11.30 o
   7   2   5      293.51      250.49     13.22 o
   8   2   5     1452.85     1376.96     46.73 o
   9   2   5      258.40      211.80     17.51 o
  10   2   5      513.66      499.58     27.28 o
  11   2   5        1.18       -1.76     13.82 o
  12   2   5       74.67       87.45     22.50 o
  13   2   5       24.03       46.15     21.65 o
  14   2   5       14.46       -2.56     16.52 o
 -14   3   5       51.45       69.51     22.50 o
 -13   3   5        8.32       20.23     16.81 o
 -12   3   5      306.90      269.48     31.33 o
 -11   3   5       37.64       42.52     12.25 o
 -10   3   5       10.58       11.88      6.39 o
  -9   3   5      118.27      135.49     10.01 o
  -8   3   5      830.53      823.88     22.75 o
  -7   3   5        2.64       -1.02      3.64 o
  -6   3   5        0.01       -3.08      3.08 o
  -5   3   5      146.45      143.47      5.30 o
  -4   3   5      890.64      913.84     13.44 o
  -3   3   5      127.63      137.12      5.07 o
  -2   3   5      132.31      146.82      4.12 o
  -1   3   5      124.32      136.60      3.73 o
   0   3   5        3.19        0.97      1.77 o
   1   3   5        8.01       12.11      1.90 o
   2   3   5     2373.41     2343.28     34.11 o
   3   3   5       27.39       30.05      5.21 o
   4   3   5       17.97       15.42      2.90 o
   5   3   5       14.56       17.14      3.92 o
   6   3   5     1352.91     1246.93     23.88 o
   7   3   5      104.95       93.75      7.42 o
   8   3   5      583.87      601.78     17.68 o
   9   3   5      220.52      212.55     11.30 o
  10   3   5        9.21        8.24      7.06 o
  11   3   5        6.80        2.11      7.51 o
  12   3   5      178.80      173.03     24.87 o
  13   3   5       18.84       10.22     10.97 o
 -13   4   5       10.26        1.75     11.62 o
 -12   4   5       15.94       -5.41     10.46 o
 -11   4   5       24.82       13.40      8.92 o
 -10   4   5        2.79       -6.98      6.98 o
  -9   4   5       21.82       34.41     10.57 o
  -8   4   5      255.47      244.86     12.74 o
  -7   4   5        1.31       -4.28      4.36 o
  -6   4   5       57.67       57.70      5.48 o
  -5   4   5      639.88      611.33     14.71 o
  -4   4   5        0.55        2.27      2.41 o
  -3   4   5      148.38      127.78      4.34 o
  -2   4   5      139.27      134.11      4.18 o
  -1   4   5      337.58      377.59      6.83 o
   0   4   5       25.93       26.47      2.22 o
   1   4   5      545.03      577.33      9.17 o
   2   4   5      227.59      219.22      7.88 o
   3   4   5     1807.14     1814.28     28.06 o
   4   4   5      300.44      276.05     10.17 o
   5   4   5      870.96      841.17     24.68 o
   6   4   5        2.71        4.83      4.34 o
   7   4   5      791.37      765.68     19.39 o
   8   4   5       38.08       27.10      8.76 o
   9   4   5       56.13       45.62     10.09 o
  10   4   5       33.47       40.47     10.61 o
  11   4   5        0.13       -2.83      8.82 o
  12   4   5        1.09       -4.46      9.45 o
  13   4   5        0.56        6.40     10.47 o
 -13   5   5       88.18       79.40     37.89 o
 -12   5   5        8.46       -6.08     11.02 o
 -11   5   5       23.15       17.84      9.66 o
 -10   5   5        5.32        1.34      8.38 o
  -9   5   5      244.07      247.16     14.07 o
  -8   5   5       83.18       77.61      8.74 o
  -7   5   5       93.41       82.32      8.45 o
  -6   5   5      522.28      494.22     17.14 o
  -5   5   5       85.13       78.39      6.65 o
  -4   5   5       95.56       85.56      9.48 o
  -3   5   5        5.41        3.10      2.90 o
  -2   5   5       86.50       93.41      4.57 o
  -1   5   5      159.08      161.25      5.46 o
   0   5   5      587.73      596.54     10.68 o
   1   5   5      124.99      131.90      5.82 o
   2   5   5       23.12       20.92      4.01 o
   3   5   5        0.55       -0.54      2.71 o
   4   5   5      929.87      942.40     25.55 o
   5   5   5       53.80       55.97      8.17 o
   6   5   5      282.57      274.14     13.99 o
   7   5   5       31.17       36.32      7.98 o
   8   5   5       43.94       42.09      9.75 o
   9   5   5       19.60       21.94      9.75 o
  10   5   5       44.60       41.96     11.08 o
  11   5   5       37.29       37.40     11.75 o
  12   5   5       52.21       65.37     14.29 o
 -11   6   5       97.24      108.14     18.04 o
 -10   6   5        2.11       10.95      9.84 o
  -9   6   5        2.55       -3.00      8.26 o
  -8   6   5        5.56        8.06      6.87 o
  -7   6   5        0.03        7.66      5.97 o
  -6   6   5       12.24       13.53      5.90 o
  -5   6   5        6.87        9.50      4.56 o
  -4   6   5       36.12       23.75      4.79 o
  -3   6   5       14.05       18.04      5.07 o
  -2   6   5       35.92       34.86      4.38 o
  -1   6   5        3.40       -2.01      4.11 o
   0   6   5      616.40      580.01     12.90 o
   1   6   5     1236.94     1208.47     21.43 o
   2   6   5       94.65       92.12      6.83 o
   3   6   5        0.78       -2.08      4.34 o
   4   6   5      570.68      562.64     19.49 o
   5   6   5       53.39       55.56      8.57 o
   6   6   5        0.06       -6.02      6.39 o
   7   6   5      111.40      125.46     11.76 o
   8   6   5        1.51       -6.99      6.99 o
   9   6   5      209.05      234.86     30.22 o
  10   6   5        0.22        4.38      8.78 o
  11   6   5       37.31       57.84     14.14 o
 -10   7   5        0.06        3.39      9.60 o
  -9   7   5       94.76       98.17     13.77 o
  -8   7   5       25.31       17.49      9.64 o
  -7   7   5        2.31       -6.26      7.28 o
  -6   7   5      429.95      403.54     16.43 o
  -5   7   5       45.64       41.20      6.76 o
  -4   7   5        3.31       -2.38      4.91 o
  -3   7   5        0.58        1.85      4.17 o
  -2   7   5      593.09      590.25     20.97 o
  -1   7   5       12.03       13.80      5.88 o
   0   7   5      111.56      109.50      6.55 o
   1   7   5        3.23       -1.91      3.90 o
   2   7   5       97.27       94.11      7.01 o
   3   7   5       56.25       68.52     10.50 o
   4   7   5      117.54      136.93      8.80 o
   5   7   5        0.00       -4.82      6.53 o
   6   7   5       27.23       37.13      8.86 o
   7   7   5       76.39       93.44     16.41 o
   8   7   5       20.74        4.83     10.20 o
   9   7   5        2.26        8.19      8.62 o
  -8   8   5       49.53       40.76     13.76 o
  -7   8   5       65.32       65.47     12.37 o
  -6   8   5       14.54       -4.27      7.70 o
  -5   8   5        2.77       -9.00      9.58 o
  -4   8   5       19.66       -6.46      6.46 o
  -3   8   5      266.02      287.75     14.14 o
  -2   8   5      145.53      135.85     18.87 o
  -1   8   5       18.74       15.77     10.70 o
   0   8   5        6.75       -0.53      7.86 o
   1   8   5      193.52      203.12     24.85 o
   2   8   5        1.12       -2.66      4.91 o
   3   8   5       22.51       29.53      7.07 o
   4   8   5       37.42       40.41      6.53 o
   5   8   5        0.46       -4.96      5.34 o
   6   8   5        5.30        9.16     11.64 o
   7   8   5        0.51        6.33      8.41 o
  -4   9   5        0.66        4.89     10.54 o
  -3   9   5       27.49       34.75     24.21 o
  -2   9   5        1.93       -9.17     13.18 o
  -1   9   5        7.53       20.46     14.80 o
   0   9   5        2.64       20.52     16.15 o
   1   9   5        0.68      -11.11     16.24 o
   2   9   5       56.12       51.56     26.63 o
   3   9   5        0.02        1.07     14.10 o
   4   9   5        0.01       -0.38      5.27 o
 -14   0   6       35.12       18.52     17.38 o
 -12   0   6      366.01      451.51     39.03 o
 -10   0   6        7.42        5.16      9.15 o
  -8   0   6      882.58      867.79     59.68 o
  -6   0   6       45.90       44.53      8.26 o
  -4   0   6      881.40      889.96     24.30 o
  -2   0   6      261.31      297.59      8.04 o
   0   0   6      354.88      345.65      8.59 o
   2   0   6     2320.35     2384.97     50.08 o
   4   0   6      766.25      793.17     28.39 o
   6   0   6       80.95       76.03     10.25 o
   8   0   6        2.81       18.80     12.53 o
  10   0   6       26.70       28.49     14.53 o
  12   0   6      228.14      274.61     33.04 o
  14   0   6        1.30        6.27     17.95 o
 -15   1   6        1.35      -11.68     16.81 o
 -14   1   6        0.00       -5.13     15.67 o
 -13   1   6        3.09       -0.16     10.47 o
 -12   1   6      208.96      227.84     27.77 o
 -11   1   6       26.25       28.88      9.37 o
 -10   1   6      250.10      268.11     16.00 o
  -9   1   6      441.82      451.86     14.16 o
  -8   1   6        6.12        4.57      4.09 o
  -7   1   6        4.44        6.14      3.86 o
  -6   1   6      490.22      509.67     13.08 o
  -5   1   6        4.17        3.61      4.23 o
  -4   1   6      717.11      735.65     12.66 o
  -3   1   6      466.32      436.02      7.73 o
  -2   1   6     1484.64     1461.16     18.83 o
  -1   1   6     1278.40     1292.86     16.00 o
   0   1   6      185.25      199.84      4.38 o
   1   1   6     2477.47     2420.42     28.82 o
   2   1   6     1656.16     1627.89     21.52 o
   3   1   6     2671.85     2651.51     41.25 o
   4   1   6       12.33        1.28      5.43 o
   5   1   6       12.29        8.98      4.51 o
   6   1   6      952.54      895.00     23.35 o
   7   1   6     2456.90     2389.30     57.34 o
   8   1   6       12.92       -3.20      6.43 o
   9   1   6      273.73      258.66     19.34 o
  10   1   6      520.42      493.00     27.29 o
  11   1   6        0.00       -6.80     10.82 o
  12   1   6        8.03       -8.11      9.69 o
  13   1   6       35.98       38.32     13.86 o
  14   1   6        6.68       45.45     16.21 o
 -14   2   6        2.93       -4.56     16.24 o
 -13   2   6        9.54       10.54     15.67 o
 -12   2   6        0.15        7.69     14.24 o
 -11   2   6        3.62       -7.27      7.27 o
 -10   2   6        8.83        9.42      6.01 o
  -9   2   6      498.33      522.59     16.91 o
  -8   2   6      130.66      150.34      6.93 o
  -7   2   6        0.11       -3.04      3.04 o
  -6   2   6      460.66      459.76     11.15 o
  -5   2   6     5934.08     6092.02     73.03 o
  -4   2   6        4.28       -0.63      2.48 o
  -3   2   6     6665.63     6824.39     80.52 o
  -2   2   6     2392.55     2435.79     26.80 o
  -1   2   6      419.25      390.22      6.55 o
   0   2   6       53.09       80.95      3.00 o
   1   2   6     1535.76     1842.12     20.81 o
   2   2   6     2210.30     2416.16     30.72 o
   3   2   6      245.75      247.07      7.22 o
   4   2   6     1608.12     1555.71     33.99 o
   5   2   6      329.05      354.68     11.21 o
   6   2   6       37.23       33.40      5.30 o
   7   2   6       20.02       29.65     10.21 o
   8   2   6        9.01       10.27     10.01 o
   9   2   6       35.47       31.35      8.49 o
  10   2   6        5.44        4.38      9.17 o
  11   2   6      178.70      168.20     14.80 o
  12   2   6      115.14      107.37     16.61 o
  13   2   6        7.48       -1.31     11.84 o
  14   2   6       11.55        2.28     18.23 o
 -14   3   6       11.05       11.68     17.09 o
 -13   3   6        0.88       22.22     15.67 o
 -12   3   6      176.02      172.91     27.06 o
 -11   3   6       66.29       66.93     10.74 o
 -10   3   6        0.33        1.73      6.92 o
  -9   3   6        1.23       -2.08      5.34 o
  -8   3   6      205.29      205.83     10.00 o
  -7   3   6      273.67      264.77     10.61 o
  -6   3   6        1.40        3.22      3.17 o
  -5   3   6      623.20      644.54     11.89 o
  -4   3   6      269.60      278.38      6.79 o
  -3   3   6       73.33       68.29      3.98 o
  -2   3   6       24.23       21.54      2.81 o
  -1   3   6      949.33     1050.73     16.34 o
   0   3   6       84.46      100.51      4.00 o
   1   3   6       91.99       96.47      3.55 o
   2   3   6      231.15      262.33      6.46 o
   3   3   6      147.37      152.02      8.54 o
   4   3   6      136.84      135.98      5.51 o
   5   3   6      664.05      660.21     14.13 o
   6   3   6        0.07       -4.04      4.04 o
   7   3   6       82.80       83.20      7.72 o
   8   3   6        6.95        4.78      5.88 o
   9   3   6      449.93      529.43     18.99 o
  10   3   6       11.92       14.23      8.66 o
  11   3   6       27.73       62.45     10.57 o
  12   3   6        0.59       -4.63      9.30 o
  13   3   6       91.27       76.07     23.77 o
 -13   4   6        4.12        5.18     12.57 o
 -12   4   6        9.87       12.44     11.70 o
 -11   4   6        1.05        0.24      7.99 o
 -10   4   6       12.25       15.74      7.02 o
  -9   4   6       67.52       71.55      8.87 o
  -8   4   6       13.24       10.86      5.99 o
  -7   4   6        0.62        2.34      4.66 o
  -6   4   6      345.10      337.13     12.25 o
  -5   4   6      609.12      591.45     12.28 o
  -4   4   6      563.86      554.66     10.71 o
  -3   4   6       16.73        8.40      2.57 o
  -2   4   6     2654.09     2686.45     34.00 o
  -1   4   6       20.04       13.91      3.08 o
   0   4   6     2459.10     2559.72     29.57 o
   1   4   6       63.32       53.65      3.16 o
   2   4   6       73.38       76.35      4.62 o
   3   4   6      246.81      265.31      7.11 o
   4   4   6      271.96      262.84      8.72 o
   5   4   6       77.66       87.82      5.98 o
   6   4   6      927.09      901.32     17.83 o
   7   4   6      204.95      223.75     10.73 o
   8   4   6        7.15       -1.94      6.56 o
   9   4   6        0.07        2.45      8.05 o
  10   4   6      111.31      124.87     17.97 o
  11   4   6        0.01       -7.17      9.17 o
  12   4   6       21.12       14.62     11.02 o
 -12   5   6       10.63       17.95     12.27 o
 -11   5   6       69.53       81.32     14.94 o
 -10   5   6        3.30       -5.82      6.29 o
  -9   5   6        8.15        6.62      7.36 o
  -8   5   6        0.89       -1.78      5.67 o
  -7   5   6       11.22       13.02      6.27 o
  -6   5   6        0.04        2.89      5.13 o
  -5   5   6       62.04       85.73      7.16 o
  -4   5   6       12.13       14.00      3.91 o
  -3   5   6     1109.09     1086.65     18.23 o
  -2   5   6        0.59        1.79      2.62 o
  -1   5   6        0.13        0.69      2.69 o
   0   5   6       42.55       40.44      4.52 o
   1   5   6      196.10      192.13      5.70 o
   2   5   6        7.93        8.57      3.49 o
   3   5   6      290.67      273.35      7.75 o
   4   5   6       22.39       32.49      6.94 o
   5   5   6       11.97        3.10      6.22 o
   6   5   6       25.21       24.64      7.14 o
   7   5   6       11.81       16.54      8.92 o
   8   5   6       72.94       64.90     10.10 o
   9   5   6        0.56       -6.73      6.73 o
  10   5   6        8.11       15.05      8.49 o
  11   5   6        0.78        9.70     11.06 o
  12   5   6       22.99       27.31     10.67 o
 -11   6   6       26.11       19.31     10.87 o
 -10   6   6       11.68        2.04      9.01 o
  -9   6   6        0.05        0.41      8.22 o
  -8   6   6      351.95      379.09     19.93 o
  -7   6   6        5.24        4.38      6.59 o
  -6   6   6        5.14       -3.62      6.06 o
  -5   6   6        3.14        0.84      4.66 o
  -4   6   6      150.78      148.65      7.94 o
  -3   6   6        9.98        3.49      4.16 o
  -2   6   6      200.33      199.05      8.88 o
  -1   6   6      138.50      122.58      7.33 o
   0   6   6       76.22       66.82      6.11 o
   1   6   6      560.28      550.99     15.24 o
   2   6   6      137.05      146.83      8.36 o
   3   6   6       50.99       42.09      6.13 o
   4   6   6      392.76      388.31     21.87 o
   5   6   6       73.65       47.04      8.63 o
   6   6   6      239.78      262.23     14.76 o
   7   6   6        0.23        4.21      7.33 o
   8   6   6       60.44       60.98     13.61 o
   9   6   6       13.52        6.62      9.62 o
  10   6   6       32.83       44.70     10.96 o
 -10   7   6       27.73       27.01     11.22 o
  -9   7   6      122.34      126.42     29.89 o
  -8   7   6        0.55        0.39      8.37 o
  -7   7   6       19.35       17.82      7.10 o
  -6   7   6       73.87       81.40      8.68 o
  -5   7   6       50.60       49.81      7.46 o
  -4   7   6      165.64      149.70      8.98 o
  -3   7   6      403.25      413.72     14.99 o
  -2   7   6       84.94       81.22     11.25 o
  -1   7   6        3.89        0.91      4.36 o
   0   7   6      192.29      185.80      8.80 o
   1   7   6      165.56      187.41      8.75 o
   2   7   6      199.92      198.22     13.30 o
   3   7   6       81.71       85.49      7.51 o
   4   7   6        9.56       10.11      5.54 o
   5   7   6       51.32       54.07      8.45 o
   6   7   6       62.23       66.81     10.03 o
   7   7   6      196.85      225.39     15.46 o
   8   7   6        0.22       -0.45      7.93 o
   9   7   6       10.73        5.86      8.97 o
  -8   8   6       14.95       19.03     12.44 o
  -7   8   6        6.01        4.00     19.14 o
  -6   8   6        1.78       -6.00     10.95 o
  -5   8   6        3.19        9.12      5.70 o
  -4   8   6       19.91       20.30      5.77 o
  -3   8   6        4.82        5.23      6.09 o
  -2   8   6        1.46        4.54      4.40 o
  -1   8   6        5.84        5.19      8.18 o
   0   8   6      145.78      142.29      8.59 o
   1   8   6        0.82       -5.29      5.29 o
   2   8   6        0.24       -4.60      4.60 o
   3   8   6       73.80       76.47      7.47 o
   4   8   6      143.63      136.67     12.60 o
   5   8   6        9.10        4.42      5.89 o
   6   8   6       58.82       67.02      8.43 o
   7   8   6       87.52      122.45     13.03 o
  -4   9   6        0.26       -3.88     11.39 o
  -3   9   6        4.82        5.10      6.89 o
  -2   9   6        7.86       13.99     20.51 o
  -1   9   6       10.14        6.07     14.39 o
   0   9   6        5.80        3.42     14.80 o
   1   9   6        0.23       -7.12     17.38 o
   2   9   6        2.39        2.85     19.94 o
   3   9   6        2.60       10.98      7.36 o
 -15   0   7       25.57       25.07     20.23 o
 -13   0   7       14.68       13.39     15.67 o
 -11   0   7      241.24      266.72     21.33 o
  -9   0   7      566.12      656.78     50.56 o
  -7   0   7      216.47      206.41     15.21 o
  -5   0   7     1110.91     1041.71     28.92 o
  -3   0   7        2.00        1.04      4.20 o
  -1   0   7     2006.18     1926.51     34.09 o
   1   0   7      442.47      415.45     14.88 o
   3   0   7      367.19      363.64     21.92 o
   5   0   7      190.56      168.44     13.16 o
   7   0   7      612.70      556.92     26.38 o
   9   0   7      418.52      404.34     24.67 o
  11   0   7       37.21       48.83     13.77 o
  13   0   7      215.11      248.72     24.33 o
 -14   1   7       87.46       74.06     23.36 o
 -13   1   7        0.05       -8.02     15.67 o
 -12   1   7        5.38       -2.36      8.58 o
 -11   1   7       68.91       66.00      9.76 o
 -10   1   7        4.74        1.86      6.43 o
  -9   1   7       28.77       32.26     11.41 o
  -8   1   7       11.70        0.74      4.02 o
  -7   1   7        0.78       -1.46      6.29 o
  -6   1   7      876.86      882.33     22.46 o
  -5   1   7      433.98      409.29     10.49 o
  -4   1   7      109.57      103.14      6.15 o
  -3   1   7       24.01       18.00      2.38 o
  -2   1   7        8.58        0.96      2.40 o
  -1   1   7      604.32      578.79     10.03 o
   0   1   7     2928.43     2881.96     32.34 o
   1   1   7     3142.68     3222.63     37.85 o
   2   1   7      683.26      746.29     11.11 o
   3   1   7      150.48      130.06      5.05 o
   4   1   7      520.79      386.44     13.33 o
   5   1   7     1257.92     1265.03     29.54 o
   6   1   7       29.25       25.77      6.22 o
   7   1   7      318.68      303.33     13.76 o
   8   1   7       23.04       14.24      6.70 o
   9   1   7      155.45      136.64     10.98 o
  10   1   7      137.41      123.31     11.52 o
  11   1   7       27.22       22.15      8.53 o
  12   1   7       10.05       -5.73      8.18 o
  13   1   7        7.32       -8.87     10.81 o
  14   1   7        1.51      -11.35     11.42 o
 -14   2   7        0.07        8.55     17.09 o
 -13   2   7        0.19       -4.84     14.81 o
 -12   2   7       17.76        7.99     11.16 o
 -11   2   7        6.75       14.59      8.50 o
 -10   2   7      127.67      136.29      9.27 o
  -9   2   7       78.68       91.54      7.62 o
  -8   2   7      161.53      167.47      8.89 o
  -7   2   7       20.67       29.32      5.14 o
  -6   2   7      198.07      189.56      7.80 o
  -5   2   7      729.83      695.27     15.31 o
  -4   2   7      466.34      483.10     10.04 o
  -3   2   7     3260.33     3211.03     40.09 o
  -2   2   7      130.84      120.96      4.20 o
  -1   2   7      305.37      311.40      6.34 o
   0   2   7        0.37       -1.87      1.87 o
   1   2   7     2878.95     3098.84     32.43 o
   2   2   7     1897.51     1953.18     25.92 o
   3   2   7      442.16      430.39      9.27 o
   4   2   7        0.88       -0.41      2.86 o
   5   2   7       26.04       21.53      4.56 o
   6   2   7      268.20      269.19     10.77 o
   7   2   7      292.97      274.54     11.42 o
   8   2   7      176.76      176.98     12.29 o
   9   2   7        0.19       -3.48      6.31 o
  10   2   7       39.44       24.63      8.59 o
  11   2   7        0.40        2.17      7.58 o
  12   2   7       30.45       45.32     12.01 o
  13   2   7        0.16        1.25     15.40 o
 -14   3   7       38.53       22.22     18.80 o
 -13   3   7        1.64       -5.70     15.10 o
 -12   3   7      153.83      205.29     35.75 o
 -11   3   7        0.01      -15.42     21.65 o
 -10   3   7       36.00       34.47      8.57 o
  -9   3   7       27.21       19.66      5.83 o
  -8   3   7     1153.26     1186.70     26.28 o
  -7   3   7      257.46      247.14     10.56 o
  -6   3   7       27.68       24.16      4.24 o
  -5   3   7      221.08      225.07      6.87 o
  -4   3   7      768.22      776.23     13.12 o
  -3   3   7     1167.00     1172.05     19.70 o
  -2   3   7      492.78      500.43      9.36 o
  -1   3   7       97.94      120.55      4.03 o
   0   3   7      116.99      143.89      4.38 o
   1   3   7        1.11        1.69      2.01 o
   2   3   7       20.25       21.89      2.73 o
   3   3   7      372.02      417.40      9.39 o
   4   3   7       34.83       41.92      4.22 o
   5   3   7       31.94       30.18      4.72 o
   6   3   7      634.69      622.26     16.88 o
   7   3   7        3.95       -5.95      5.95 o
   8   3   7      220.18      200.62     10.64 o
   9   3   7      105.70      103.42     10.12 o
  10   3   7      142.10      130.08     11.51 o
  11   3   7        0.07       22.00     11.20 o
  12   3   7      157.02      188.18     18.80 o
  13   3   7        0.01       -8.82      8.82 o
 -13   4   7        3.31       -0.16     11.40 o
 -12   4   7        7.51       -8.61     13.67 o
 -11   4   7        3.18       -4.74      7.84 o
 -10   4   7       16.98       22.47      7.95 o
  -9   4   7       26.72       20.57     12.62 o
  -8   4   7       19.21       17.10      6.63 o
  -7   4   7       15.34        6.14      5.08 o
  -6   4   7      260.24      246.65      8.91 o
  -5   4   7      107.84      106.28      5.37 o
  -4   4   7       11.30        9.33      2.97 o
  -3   4   7       61.98       57.94      4.15 o
  -2   4   7     1324.04     1345.77     19.29 o
  -1   4   7      300.01      306.44      9.53 o
   0   4   7      100.26       97.39      4.99 o
   1   4   7      682.72      699.26     11.66 o
   2   4   7      161.00      153.19      4.90 o
   3   4   7     1060.68     1044.25     18.81 o
   4   4   7       39.54       29.76      3.90 o
   5   4   7       36.87       33.97      4.56 o
   6   4   7      407.16      426.11     18.50 o
   7   4   7      124.40      136.90      8.95 o
   8   4   7       38.20       27.88      8.00 o
   9   4   7      213.75      224.47     14.71 o
  10   4   7      177.53      183.87     14.49 o
  11   4   7       19.78       19.45      8.99 o
  12   4   7        2.90        7.99      9.44 o
 -12   5   7        1.44       -7.62     11.11 o
 -11   5   7       56.47       55.79     11.48 o
 -10   5   7       12.15       11.90      7.59 o
  -9   5   7       47.14       46.83      8.60 o
  -8   5   7      117.45       98.28     14.43 o
  -7   5   7       25.21       33.26      7.13 o
  -6   5   7       28.74       17.27      7.50 o
  -5   5   7      142.84      164.73      8.48 o
  -4   5   7        0.40        1.00      4.57 o
  -3   5   7       12.24        2.01      3.84 o
  -2   5   7      200.23      203.05      6.82 o
  -1   5   7     1439.65     1461.49     22.27 o
   0   5   7      155.06      154.50      5.54 o
   1   5   7      360.33      374.24      7.90 o
   2   5   7     1025.65     1048.59     23.87 o
   3   5   7      519.98      522.44     15.79 o
   4   5   7      861.61      835.84     24.29 o
   5   5   7      391.59      379.80     16.41 o
   6   5   7      408.63      416.04     19.04 o
   7   5   7       13.79       19.13      8.00 o
   8   5   7       39.14       47.89      9.30 o
   9   5   7        0.62       -7.23      7.23 o
  10   5   7       90.69       82.06     15.25 o
  11   5   7       30.50       17.75     10.14 o
 -11   6   7      125.18       97.36     17.54 o
 -10   6   7       13.38        7.52      7.72 o
  -9   6   7      266.52      237.73     14.74 o
  -8   6   7      115.50      126.87     12.17 o
  -7   6   7        3.06        6.24      6.34 o
  -6   6   7       21.13        3.31      8.59 o
  -5   6   7      160.48      185.47     12.22 o
  -4   6   7      148.26      144.61     10.42 o
  -3   6   7        0.00       -3.31      4.31 o
  -2   6   7      204.45      210.90     11.07 o
  -1   6   7      157.53      160.08      8.47 o
   0   6   7        4.09        4.36      4.46 o
   1   6   7      278.39      292.21     10.67 o
   2   6   7      287.00      320.59     12.22 o
   3   6   7        0.17       -4.57      4.57 o
   4   6   7       61.00       45.09      6.82 o
   5   6   7       14.61        6.21      6.73 o
   6   6   7        5.96        7.47      7.42 o
   7   6   7        4.37       -2.41      7.38 o
   8   6   7       46.20       44.60     12.45 o
   9   6   7      200.10      233.83     16.49 o
  10   6   7        2.45        5.87      9.32 o
  -9   7   7        3.90        1.71      8.90 o
  -8   7   7        0.19       -1.08      6.60 o
  -7   7   7        1.93        4.57      6.15 o
  -6   7   7       16.02       32.68      9.27 o
  -5   7   7       41.28       40.69      8.54 o
  -4   7   7       32.06       39.25      6.86 o
  -3   7   7       98.57      114.89     10.77 o
  -2   7   7       55.23       60.63      6.56 o
  -1   7   7      151.93      145.83      8.50 o
   0   7   7      256.30      269.14     13.39 o
   1   7   7        2.89        4.85      4.90 o
   2   7   7       13.77       21.76      5.54 o
   3   7   7        7.15        1.55      5.28 o
   4   7   7       55.28       68.41      8.29 o
   5   7   7        7.55        1.91      5.55 o
   6   7   7       90.59      128.07     12.25 o
   7   7   7       10.03        2.56      7.93 o
   8   7   7       14.89       10.68      9.08 o
   9   7   7       13.81        4.55      9.32 o
  -7   8   7       34.27       51.95     11.52 o
  -6   8   7       23.65       32.37      7.87 o
  -5   8   7        5.51        9.50      6.30 o
  -4   8   7       10.01        6.52      8.47 o
  -3   8   7       16.46       14.99      5.59 o
  -2   8   7       17.79       22.14      6.46 o
  -1   8   7        6.59        3.94      4.71 o
   0   8   7        4.49        4.35      5.11 o
   1   8   7       59.94       55.65      8.84 o
   2   8   7        0.48       -2.41      5.08 o
   3   8   7       35.40       31.67      7.27 o
   4   8   7        4.10        5.76      5.75 o
   5   8   7       19.92       27.28      7.06 o
   6   8   7       18.22       21.06      7.04 o
  -3   9   7       24.27       19.31      8.09 o
  -2   9   7       83.31       82.72      9.99 o
  -1   9   7       96.64       93.66     20.02 o
   0   9   7       34.48       38.94     20.37 o
   1   9   7        0.95       -6.57      6.57 o
   2   9   7        0.24       -6.25     17.95 o
 -14   0   8       56.36       64.38     23.36 o
 -12   0   8      358.17      384.21     26.55 o
 -10   0   8        0.03       -5.69     14.10 o
  -8   0   8     1288.67     1380.80     55.98 o
  -6   0   8     2769.33     2800.85     78.46 o
  -4   0   8     2233.42     2255.31     52.53 o
  -2   0   8      951.38      937.06     25.46 o
   0   0   8      378.73      378.60     14.29 o
   2   0   8       83.53      107.18     11.87 o
   4   0   8      147.81      143.66     11.95 o
   6   0   8      686.33      620.68     27.59 o
   8   0   8     1712.10     1753.70     58.60 o
  10   0   8       86.28       87.22     14.64 o
  12   0   8      141.97      179.12     44.44 o
 -14   1   8        0.01        1.71     16.24 o
 -13   1   8       32.68       14.90     11.76 o
 -12   1   8        9.26       11.56      8.11 o
 -11   1   8       25.54       25.24      9.13 o
 -10   1   8        2.19       -4.76      5.96 o
  -9   1   8        2.99        1.33      5.80 o
  -8   1   8       41.15       49.66      7.63 o
  -7   1   8       97.24      130.55      9.22 o
  -6   1   8      114.86      120.54      7.75 o
  -5   1   8       19.89       16.23      3.60 o
  -4   1   8     1235.83     1316.62     21.94 o
  -3   1   8      804.54      750.37     13.10 o
  -2   1   8      465.25      461.65     10.51 o
  -1   1   8     1173.66     1258.12     18.01 o
   0   1   8        0.75       -1.87      1.87 o
   1   1   8     2148.52     2161.60     32.43 o
   2   1   8       56.02       71.93      4.44 o
   3   1   8      954.48      928.26     15.16 o
   4   1   8      295.32      278.15     11.42 o
   5   1   8      305.67      272.61     12.25 o
   6   1   8      420.49      378.92     26.29 o
   7   1   8     2198.73     2077.54     45.91 o
   8   1   8      463.72      473.00     18.48 o
   9   1   8      121.55      120.50     10.89 o
  10   1   8       23.12       17.99      7.99 o
  11   1   8       22.26       27.22     10.98 o
  12   1   8       31.36       45.15     10.69 o
  13   1   8       23.36       20.51     12.26 o
 -14   2   8       50.26       63.52     22.22 o
 -13   2   8       74.44       66.66     21.36 o
 -12   2   8       11.01       18.67     11.68 o
 -11   2   8      160.74      152.40     12.59 o
 -10   2   8      233.02      240.81     14.43 o
  -9   2   8       25.20       19.95      5.64 o
  -8   2   8        1.24       -4.24      4.24 o
  -7   2   8        2.81        4.52      5.92 o
  -6   2   8        8.00       11.93      4.74 o
  -5   2   8      689.74      712.94     17.53 o
  -4   2   8      215.61      223.07      7.15 o
  -3   2   8     2017.22     2064.36     26.21 o
  -2   2   8       81.33       81.36      3.85 o
  -1   2   8      248.20      235.74      6.37 o
   0   2   8      998.64      986.78     14.17 o
   1   2   8      636.36      670.57      9.81 o
   2   2   8      113.21      111.76      4.57 o
   3   2   8      104.40      101.26      4.84 o
   4   2   8     1376.10     1296.40     23.89 o
   5   2   8      502.07      470.93     12.49 o
   6   2   8      549.94      522.52     15.46 o
   7   2   8      101.86      105.28      8.25 o
   8   2   8        5.70        3.72      5.62 o
   9   2   8       33.18       43.65      8.59 o
  10   2   8      229.49      232.24     14.59 o
  11   2   8        2.74        0.08      9.46 o
  12   2   8       30.13       13.15     10.73 o
  13   2   8        1.49       -1.61     13.89 o
 -14   3   8        1.40      -15.10     15.10 o
 -13   3   8        1.39        7.12     16.24 o
 -12   3   8        2.34        1.42     11.11 o
 -11   3   8       61.82       79.57     14.92 o
 -10   3   8        0.73       -9.44     11.25 o
  -9   3   8      228.86      233.76     11.31 o
  -8   3   8       17.66        8.48      6.32 o
  -7   3   8       70.69       67.30      8.44 o
  -6   3   8       43.17       48.94      5.78 o
  -5   3   8     2103.11     2026.56     37.35 o
  -4   3   8      722.14      712.16     12.72 o
  -3   3   8      441.60      420.80      9.00 o
  -2   3   8      657.09      692.59     12.00 o
  -1   3   8      250.33      232.72      6.15 o
   0   3   8       17.42        9.89      2.51 o
   1   3   8     2520.97     2649.29     29.74 o
   2   3   8       28.84       21.65      3.11 o
   3   3   8      606.43      650.25     11.33 o
   4   3   8      410.01      441.21     11.02 o
   5   3   8       17.69       19.97      4.43 o
   6   3   8       37.66       31.88      5.27 o
   7   3   8       47.54       62.40      8.94 o
   8   3   8      105.23       88.81      8.51 o
   9   3   8       44.48       40.03      8.16 o
  10   3   8        4.99       -0.11      7.21 o
  11   3   8       33.91       49.58     11.57 o
  12   3   8        2.07        0.97      9.23 o
  13   3   8       19.19        9.81     11.85 o
 -13   4   8       21.81       14.16     16.52 o
 -12   4   8        1.13        4.01      9.08 o
 -11   4   8       34.00       24.06      9.97 o
 -10   4   8       30.61       20.22      7.56 o
  -9   4   8       18.90       -1.96      8.85 o
  -8   4   8      109.86      101.13      9.68 o
  -7   4   8      118.28      111.74      8.60 o
  -6   4   8       12.62        5.43      4.63 o
  -5   4   8       72.15       75.47      5.60 o
  -4   4   8       70.54       68.12      5.28 o
  -3   4   8       92.69       94.81      4.70 o
  -2   4   8      262.72      253.04      7.51 o
  -1   4   8       73.26       80.82      4.58 o
   0   4   8      198.69      193.10      6.08 o
   1   4   8      546.56      552.79     10.19 o
   2   4   8       13.27       10.33      2.47 o
   3   4   8      141.44      150.25      6.22 o
   4   4   8      438.90      466.75     11.68 o
   5   4   8      191.15      201.27      7.98 o
   6   4   8       21.36       29.87      6.14 o
   7   4   8        0.97       16.10      6.00 o
   8   4   8       51.75       47.35      9.28 o
   9   4   8       50.16       53.44     10.06 o
  10   4   8       99.30      116.33     13.82 o
  11   4   8        6.58       16.63      9.56 o
  12   4   8      100.01       81.90     13.36 o
 -12   5   8        3.27       -7.65     10.74 o
 -11   5   8        2.92        6.15      9.23 o
 -10   5   8       29.90       24.49      8.04 o
  -9   5   8        3.22        1.20      6.38 o
  -8   5   8        1.44       12.49      7.81 o
  -7   5   8        0.08       -3.12      6.15 o
  -6   5   8      161.71      156.42     13.50 o
  -5   5   8      112.98      107.94      8.07 o
  -4   5   8        0.01       -0.45      4.57 o
  -3   5   8      142.72      138.76      8.26 o
  -2   5   8      477.04      505.02     18.04 o
  -1   5   8     1653.48     1626.25     29.33 o
   0   5   8      275.37      290.41     10.17 o
   1   5   8        0.59       -3.80      5.35 o
   2   5   8       72.86       68.25      7.45 o
   3   5   8      426.10      433.49     14.58 o
   4   5   8      158.11      164.04      9.50 o
   5   5   8       28.21       32.60      7.92 o
   6   5   8       37.49       39.94      8.47 o
   7   5   8        4.76        9.36      7.76 o
   8   5   8       87.20       83.57     10.91 o
   9   5   8       78.34      102.30     15.67 o
  10   5   8        2.19       10.00      8.80 o
  11   5   8        1.10       10.67      9.62 o
 -11   6   8        5.74       23.44     12.59 o
 -10   6   8        6.37        8.24      7.98 o
  -9   6   8        4.53       11.81      7.37 o
  -8   6   8      248.29      262.69     14.90 o
  -7   6   8        3.94       -5.44      5.68 o
  -6   6   8      168.80      190.36     12.89 o
  -5   6   8       92.91      104.62      8.46 o
  -4   6   8       35.92       35.01      6.28 o
  -3   6   8       31.67       27.72      5.68 o
  -2   6   8      193.49      194.76      9.60 o
  -1   6   8        3.32        5.00      4.80 o
   0   6   8       24.40       22.70      8.48 o
   1   6   8       38.41       37.06      7.32 o
   2   6   8       45.73       60.50      7.02 o
   3   6   8       36.16       34.50      6.32 o
   4   6   8      103.97      101.19      8.51 o
   5   6   8       45.83       43.82      8.60 o
   6   6   8       15.03       15.87      7.56 o
   7   6   8        0.14       -2.23      7.21 o
   8   6   8        0.71        0.53      8.20 o
   9   6   8       15.76       24.63      9.93 o
  10   6   8       44.29       55.36     11.80 o
  -9   7   8        5.43        3.75      9.42 o
  -8   7   8        1.97       -6.75      7.80 o
  -7   7   8        2.31       -4.11      7.21 o
  -6   7   8        3.34        2.35      7.60 o
  -5   7   8       45.73       41.31      8.14 o
  -4   7   8       24.88       30.12      8.68 o
  -3   7   8        6.63        8.79      5.72 o
  -2   7   8       67.95       69.70      7.28 o
  -1   7   8        4.64       12.79      5.31 o
   0   7   8       37.29       34.64      6.11 o
   1   7   8        5.38        7.34      5.55 o
   2   7   8      436.13      455.09     15.53 o
   3   7   8        0.21       -4.85      5.26 o
   4   7   8        3.10       12.84      5.96 o
   5   7   8       83.36       78.71      9.76 o
   6   7   8       50.27       48.74      8.98 o
   7   7   8       54.32       56.77     10.89 o
   8   7   8       17.36       25.01     10.65 o
  -7   8   8       41.50       50.37      9.52 o
  -6   8   8       10.49       -3.37     11.47 o
  -5   8   8       17.16       22.32      7.32 o
  -4   8   8        0.25       -3.48      5.55 o
  -3   8   8       23.71       33.60      6.83 o
  -2   8   8       23.28       20.05      6.26 o
  -1   8   8       20.90       27.72      6.31 o
   0   8   8       81.33       80.04      8.14 o
   1   8   8       14.29       15.80      6.28 o
   2   8   8        6.07       -5.36      5.36 o
   3   8   8       12.11       16.07      6.35 o
   4   8   8       41.92       43.30      7.50 o
   5   8   8       53.17       43.43      7.93 o
   6   8   8       16.81       14.62      9.75 o
  -2   9   8        1.30        6.57      7.39 o
  -1   9   8       77.58       76.18     10.14 o
   0   9   8        5.87        6.74      7.82 o
   1   9   8       17.19       19.76      8.60 o
 -13   0   9      185.58      192.72     21.94 o
 -11   0   9       44.47       39.89     15.10 o
  -9   0   9      225.38      232.26     18.43 o
  -7   0   9        6.30       -6.44      6.44 o
  -5   0   9       48.13       39.07      7.26 o
  -3   0   9     1681.75     1764.92     43.12 o
  -1   0   9     1457.59     1406.57     39.63 o
   1   0   9     1087.71     1070.31     29.04 o
   3   0   9      132.35      135.89     18.33 o
   5   0   9     2351.81     2247.33     67.27 o
   7   0   9      732.62      687.53     41.87 o
   9   0   9       36.31       21.88     10.98 o
  11   0   9       25.99       19.53     15.24 o
  13   0   9      202.51      251.16     41.02 o
 -14   1   9       16.49       35.61     20.23 o
 -13   1   9        2.95       -1.23     14.01 o
 -12   1   9       11.20        2.54      7.54 o
 -11   1   9        8.14        1.53      7.19 o
 -10   1   9      144.55      157.97     12.04 o
  -9   1   9       25.38       36.08      7.46 o
  -8   1   9      101.39      102.85      9.44 o
  -7   1   9      614.28      646.19     19.94 o
  -6   1   9       27.52       33.82      5.80 o
  -5   1   9      175.36      177.33      6.93 o
  -4   1   9       11.03        7.63      4.01 o
  -3   1   9      604.65      613.85     14.28 o
  -2   1   9      163.96      162.19      7.05 o
  -1   1   9      704.90      759.26     14.39 o
   0   1   9     1206.61     1145.88     17.68 o
   1   1   9     1950.38     1987.73     33.28 o
   2   1   9       49.15       45.37      4.69 o
   3   1   9       39.84       54.04      4.13 o
   4   1   9      429.97      409.80      9.32 o
   5   1   9       11.55       14.72      4.23 o
   6   1   9       39.36       35.22      8.06 o
   7   1   9        3.30       -5.93      5.93 o
   8   1   9        8.96        2.09      6.70 o
   9   1   9       27.36       33.34      8.55 o
  10   1   9      187.53      189.42     13.87 o
  11   1   9        0.49        4.12      8.29 o
  12   1   9       40.38       55.39     11.54 o
  13   1   9       31.59       29.41     12.98 o
 -14   2   9       50.12       29.06     20.23 o
 -13   2   9        0.83        3.24     11.27 o
 -12   2   9        8.32       25.82     12.69 o
 -11   2   9      198.77      201.68     18.38 o
 -10   2   9      376.36      399.78     28.99 o
  -9   2   9        0.38        7.97      6.30 o
  -8   2   9      129.43      129.46     10.08 o
  -7   2   9      141.55      119.82      8.66 o
  -6   2   9       89.70       87.27      8.18 o
  -5   2   9        1.29        3.32      4.24 o
  -4   2   9      398.10      399.89     10.88 o
  -3   2   9      256.70      242.61      8.67 o
  -2   2   9      345.69      384.03      8.12 o
  -1   2   9       63.83       63.84      4.48 o
   0   2   9      290.41      316.33      7.11 o
   1   2   9       14.61       25.56      2.75 o
   2   2   9       12.26        5.09      3.39 o
   3   2   9      747.60      693.93     14.11 o
   4   2   9       66.58       64.41      4.94 o
   5   2   9        0.81        5.97      4.06 o
   6   2   9      129.23      111.17      7.16 o
   7   2   9      686.36      688.92     19.18 o
   8   2   9      971.54      931.25     23.73 o
   9   2   9       66.85       67.54      8.48 o
  10   2   9        1.66       -6.27      6.27 o
  11   2   9       16.84        5.00      8.63 o
  12   2   9       51.90       56.69     13.49 o
  13   2   9       21.14       22.06     15.95 o
 -13   3   9        7.22       -5.27     21.51 o
 -12   3   9       34.48       43.09     13.74 o
 -11   3   9        1.25       -5.72      9.09 o
 -10   3   9        2.88        8.07     17.80 o
  -9   3   9       23.58       22.10      8.29 o
  -8   3   9      270.58      269.17     13.47 o
  -7   3   9      293.75      278.82     13.64 o
  -6   3   9     1100.23     1074.15     26.70 o
  -5   3   9      653.34      646.74     13.37 o
  -4   3   9       65.74       64.77      4.45 o
  -3   3   9      264.70      246.91      8.97 o
  -2   3   9     1257.24     1240.80     17.84 o
  -1   3   9      138.40      145.20      5.20 o
   0   3   9      211.46      245.87      6.60 o
   1   3   9        0.94       -1.38      3.04 o
   2   3   9       61.73       59.33      4.20 o
   3   3   9      172.68      187.03      6.73 o
   4   3   9       49.16       53.55      4.83 o
   5   3   9       12.48        3.44      4.13 o
   6   3   9      150.96      160.09      8.41 o
   7   3   9       13.92        9.19      4.89 o
   8   3   9       16.44       17.99      6.40 o
   9   3   9       37.74       37.28      8.41 o
  10   3   9       18.79       16.55      9.82 o
  11   3   9        2.11       -7.04      9.21 o
  12   3   9       72.58      111.19     19.85 o
 -13   4   9       43.64       38.97     15.52 o
 -12   4   9        3.52        3.41      9.55 o
 -11   4   9        0.88       -2.39      8.40 o
 -10   4   9        7.66        3.46      7.99 o
  -9   4   9        5.66       -5.86      5.86 o
  -8   4   9        1.41        0.79      7.16 o
  -7   4   9        0.43       -4.01      5.97 o
  -6   4   9      247.30      248.54     11.61 o
  -5   4   9      790.68      771.81     16.41 o
  -4   4   9       34.61       30.17      4.68 o
  -3   4   9      400.88      391.18     10.35 o
  -2   4   9       47.39       38.14      4.18 o
  -1   4   9      175.47      178.52      6.65 o
   0   4   9       17.99       18.46      2.99 o
   1   4   9      763.30      811.45     15.22 o
   2   4   9       63.33       73.57      4.36 o
   3   4   9      832.51      851.92     14.85 o
   4   4   9       94.13       99.59      5.88 o
   5   4   9      119.51      103.54      8.01 o
   6   4   9      263.48      236.10     11.44 o
   7   4   9      121.38      121.30     11.13 o
   8   4   9       79.43       93.92     10.98 o
   9   4   9       57.53       79.35     11.02 o
  10   4   9       19.74       24.78      9.26 o
  11   4   9       52.29       56.32     16.74 o
 -12   5   9        9.34        7.16     10.00 o
 -11   5   9      105.71      104.94     14.02 o
 -10   5   9       27.60       35.33     10.63 o
  -9   5   9       14.95        2.74      6.98 o
  -8   5   9        0.86       -4.01      7.01 o
  -7   5   9      132.87      135.66     11.00 o
  -6   5   9       10.23       11.78      6.64 o
  -5   5   9      148.14      136.70      8.85 o
  -4   5   9      187.35      195.02      9.97 o
  -3   5   9       17.19       25.89      5.87 o
  -2   5   9      388.28      412.10     15.46 o
  -1   5   9      248.51      255.57     10.98 o
   0   5   9       15.18       21.18      5.58 o
   1   5   9      381.96      384.87     13.66 o
   2   5   9       18.59       16.88      6.27 o
   3   5   9       18.80        8.21      5.42 o
   4   5   9      403.27      401.75     14.68 o
   5   5   9       37.88       46.77      7.01 o
   6   5   9      292.42      277.13     15.23 o
   7   5   9        7.39        0.98      7.06 o
   8   5   9       42.79       39.87     13.98 o
   9   5   9        1.02       -0.36      8.19 o
  10   5   9       67.48       68.42     13.16 o
  11   5   9        5.81       29.05     12.25 o
 -10   6   9       18.70       18.23      9.70 o
  -9   6   9       41.68       69.45     11.65 o
  -8   6   9       35.77       20.46      8.75 o
  -7   6   9        0.41       -5.06      6.63 o
  -6   6   9        1.42       -1.32      9.79 o
  -5   6   9      333.95      341.79     13.74 o
  -4   6   9       78.72       61.52      7.72 o
  -3   6   9        3.76        2.81      5.23 o
  -2   6   9       27.61       18.53      5.85 o
  -1   6   9      214.88      236.32     10.97 o
   0   6   9       92.85       70.50      7.51 o
   1   6   9      276.30      311.69     13.18 o
   2   6   9       34.09       38.57      7.42 o
   3   6   9       35.12       26.88      6.34 o
   4   6   9       16.13       10.34      5.93 o
   5   6   9        8.65       12.22      6.11 o
   6   6   9        3.46        0.19      5.90 o
   7   6   9        0.16        0.17      7.63 o
   8   6   9        0.00       -2.42      7.97 o
   9   6   9       20.03       25.28     11.27 o
  -9   7   9       14.67        9.17      8.72 o
  -8   7   9        0.53       -7.00      7.00 o
  -7   7   9       14.17        3.13     10.88 o
  -6   7   9        5.48        0.91      6.98 o
  -5   7   9       23.49       15.35      6.79 o
  -4   7   9       19.68       17.83      6.67 o
  -3   7   9       16.52       13.68      6.22 o
  -2   7   9      110.92      113.17     10.82 o
  -1   7   9        1.28       -6.19      6.19 o
   0   7   9      276.38      269.64     14.20 o
   1   7   9      286.03      301.25     14.08 o
   2   7   9        8.95        7.48      6.12 o
   3   7   9      224.70      245.25     12.34 o
   4   7   9      362.57      412.35     16.05 o
   5   7   9       90.29      105.64      9.73 o
   6   7   9      102.20      116.60     13.55 o
   7   7   9        3.21       -6.59      6.59 o
   8   7   9        8.54        7.19      7.05 o
  -6   8   9       32.73       39.88     11.68 o
  -5   8   9        0.93       -1.53      6.93 o
  -4   8   9      113.63      116.47     16.41 o
  -3   8   9        2.05        5.47      5.96 o
  -2   8   9        0.39       -2.93      5.74 o
  -1   8   9       11.66        8.75      7.26 o
   0   8   9       20.74       17.76      8.69 o
   1   8   9        5.97       -5.02      8.28 o
   2   8   9        4.39        1.44      6.09 o
   3   8   9       43.94       43.64      7.62 o
   4   8   9       72.08       93.84     10.87 o
   5   8   9       13.17       12.29      7.11 o
 -14   0  10       27.09       11.39     19.37 o
 -12   0  10       14.51       16.35     13.05 o
 -10   0  10       18.91       10.74      9.57 o
  -8   0  10      347.17      337.05     21.54 o
  -6   0  10      103.11       96.83     10.36 o
  -4   0  10      537.48      533.14     19.70 o
  -2   0  10     2703.58     2502.09     58.11 o
   0   0  10     1460.57     1476.68     46.92 o
   2   0  10     1067.35      986.04     28.60 o
   4   0  10      181.52      187.87     27.23 o
   6   0  10      755.11      669.07     40.02 o
   8   0  10      110.74       78.63     14.15 o
  10   0  10        5.20      -10.36     10.36 o
  12   0  10        4.66       -8.71     17.66 o
 -14   1  10      128.14       80.90     24.21 o
 -13   1  10        1.16       14.38     11.12 o
 -12   1  10      121.83      148.26     13.74 o
 -11   1  10       27.14       30.90      9.06 o
 -10   1  10        6.18       13.72      7.41 o
  -9   1  10      296.53      310.64     15.23 o
  -8   1  10      133.72      132.18     10.47 o
  -7   1  10       10.28        3.06      5.82 o
  -6   1  10        8.52       12.25      5.10 o
  -5   1  10      103.58       88.36      5.58 o
  -4   1  10       65.80       77.93      5.30 o
  -3   1  10       25.80       22.11      4.42 o
  -2   1  10      162.23      147.47      6.27 o
  -1   1  10      416.47      413.17     10.09 o
   0   1  10      219.14      215.31      7.01 o
   1   1  10       96.63       95.47      8.56 o
   2   1  10       65.81       66.56      5.60 o
   3   1  10      313.90      290.69     10.34 o
   4   1  10      142.86      129.08      6.98 o
   5   1  10       44.39       40.50      4.73 o
   6   1  10       26.32       25.03      5.15 o
   7   1  10      190.90      165.51     12.30 o
   8   1  10       45.42       49.20      8.83 o
   9   1  10      139.90      160.46     13.94 o
  10   1  10        1.66       -6.93      7.36 o
  11   1  10        6.69        6.04      8.75 o
  12   1  10       23.43       28.87     12.28 o
  13   1  10       82.30      135.85     22.49 o
 -13   2  10       47.82       32.76     27.35 o
 -12   2  10        6.89        3.57     11.35 o
 -11   2  10       51.16       56.91     17.71 o
 -10   2  10       76.54       61.06      9.61 o
  -9   2  10        3.35        8.35      6.76 o
  -8   2  10      414.94      472.00     18.02 o
  -7   2  10     1189.32     1199.94     27.46 o
  -6   2  10        8.27       15.89      5.53 o
  -5   2  10      150.77      152.43     10.51 o
  -4   2  10       70.62       65.58      4.68 o
  -3   2  10      233.90      219.89      7.78 o
  -2   2  10      285.59      312.33      8.57 o
  -1   2  10      378.66      371.86      9.94 o
   0   2  10     1649.78     1738.14     25.67 o
   1   2  10       94.46       79.25      5.11 o
   2   2  10       40.76       48.93      4.65 o
   3   2  10        8.29        3.88      4.41 o
   4   2  10      389.49      387.07     10.53 o
   5   2  10       30.39       29.09      4.63 o
   6   2  10      714.64      712.86     17.41 o
   7   2  10      250.29      227.30     10.08 o
   8   2  10       45.44       30.66      8.99 o
   9   2  10        0.01        6.99      6.35 o
  10   2  10      370.11      417.97     20.68 o
  11   2  10        0.87       -9.15      9.15 o
  12   2  10       14.96      -13.07     13.07 o
 -13   3  10        5.52       -3.30     12.04 o
 -12   3  10        0.12      -11.69     19.09 o
 -11   3  10       42.10       42.69     13.48 o
 -10   3  10       34.89       29.63     11.28 o
  -9   3  10       11.31       21.87      9.09 o
  -8   3  10       37.54       35.19      9.00 o
  -7   3  10      683.96      662.79     17.65 o
  -6   3  10       44.27       44.17      6.17 o
  -5   3  10     1241.58     1221.63     22.14 o
  -4   3  10      418.35      415.20     10.43 o
  -3   3  10      925.97      901.02     16.26 o
  -2   3  10       63.82       70.59      4.38 o
  -1   3  10      464.30      478.82      9.85 o
   0   3  10       76.55       84.57      4.71 o
   1   3  10     1965.59     2015.52     26.72 o
   2   3  10       37.49       26.10      5.78 o
   3   3  10       29.68       38.91      5.65 o
   4   3  10       21.37       15.57      4.29 o
   5   3  10      209.02      208.83      8.32 o
   6   3  10        1.17       -4.56      4.56 o
   7   3  10        5.29       -1.36      4.86 o
   8   3  10        4.60        8.80      6.84 o
   9   3  10        1.39        0.37      7.15 o
  10   3  10        3.91      -10.95     10.95 o
  11   3  10       13.98       23.98     13.86 o
  12   3  10        3.02       -5.93     12.63 o
 -12   4  10        0.06        4.01     10.25 o
 -11   4  10       11.77        7.33      9.38 o
 -10   4  10       65.57       78.68     12.27 o
  -9   4  10       33.66       13.66      8.54 o
  -8   4  10        6.28       -4.78      7.12 o
  -7   4  10       19.21       14.51      7.06 o
  -6   4  10        2.21        3.60     10.40 o
  -5   4  10      178.63      186.76      9.95 o
  -4   4  10      627.74      577.90     13.84 o
  -3   4  10      448.78      431.05     11.61 o
  -2   4  10       83.50      100.15      6.12 o
  -1   4  10      115.84      114.26      5.45 o
   0   4  10      155.06      152.19      5.82 o
   1   4  10      123.12      122.38      6.05 o
   2   4  10       23.50       27.99      4.42 o
   3   4  10       99.60       79.17      5.58 o
   4   4  10      269.03      267.11     10.42 o
   5   4  10        1.92        5.10      4.57 o
   6   4  10       20.79       29.80      6.56 o
   7   4  10      102.13      107.27     10.79 o
   8   4  10       48.24       37.50      9.02 o
   9   4  10       43.10       74.44     15.89 o
  10   4  10       59.42       62.64     13.83 o
  11   4  10       40.76       88.62     24.03 o
 -11   5  10      104.86      144.06     15.72 o
 -10   5  10       15.27       22.89      9.65 o
  -9   5  10       48.38       71.68     11.48 o
  -8   5  10       16.41       18.51      8.35 o
  -7   5  10       78.71       77.98      9.83 o
  -6   5  10        1.94        4.35      6.30 o
  -5   5  10       53.49       47.04      6.95 o
  -4   5  10      143.38      167.73      9.77 o
  -3   5  10      177.09      192.68     10.11 o
  -2   5  10      375.31      349.62     13.02 o
  -1   5  10       21.40       17.70      5.72 o
   0   5  10      291.12      287.90     11.99 o
   1   5  10      460.46      484.07     15.68 o
   2   5  10      248.50      263.55     11.89 o
   3   5  10      145.40      146.50      9.57 o
   4   5  10       68.74       81.38      9.92 o
   5   5  10        0.34        7.72      5.81 o
   6   5  10       14.90       13.97      6.27 o
   7   5  10      246.51      247.00     15.21 o
   8   5  10       29.77       42.06     12.54 o
   9   5  10       46.95       32.97     14.65 o
  10   5  10       11.98       29.63     12.09 o
 -10   6  10        1.33       13.61      9.57 o
  -9   6  10        3.26       -5.47      9.79 o
  -8   6  10       40.82       50.92     11.83 o
  -7   6  10        4.79        5.42      8.33 o
  -6   6  10       54.45       74.64      9.53 o
  -5   6  10        2.97        9.07      5.96 o
  -4   6  10       89.97      103.69      8.75 o
  -3   6  10       13.19       11.66      5.84 o
  -2   6  10      277.86      311.15     12.74 o
  -1   6  10       37.12       29.77      6.53 o
   0   6  10      291.95      302.70     12.86 o
   1   6  10        0.01        9.70      5.51 o
   2   6  10      338.97      375.42     16.09 o
   3   6  10       79.70       80.64     10.51 o
   4   6  10      118.40      145.70     16.02 o
   5   6  10        2.15        4.09      5.77 o
   6   6  10        0.99        0.63      6.13 o
   7   6  10       16.57       17.30      6.89 o
   8   6  10       31.00       25.46     11.53 o
   9   6  10        0.82       -9.94      9.94 o
  -8   7  10       12.30       23.63      9.28 o
  -7   7  10        7.60       -5.75     12.84 o
  -6   7  10        1.28        3.52      7.12 o
  -5   7  10        1.98        7.00      6.49 o
  -4   7  10      107.92      111.76     10.17 o
  -3   7  10        3.99        4.08      5.67 o
  -2   7  10        0.37        9.75      5.91 o
  -1   7  10        0.27        1.13      5.54 o
   0   7  10        4.48       12.60      6.07 o
   1   7  10        0.15       -1.47      6.74 o
   2   7  10       16.89       13.24      6.96 o
   3   7  10       25.99       21.97      8.86 o
   4   7  10       17.00       18.15      6.80 o
   5   7  10        4.69        3.01      6.31 o
   6   7  10        3.37       -6.07      6.64 o
   7   7  10      223.94      246.44     15.83 o
  -5   8  10       11.91       20.52      9.07 o
  -4   8  10       71.64      108.30     16.98 o
  -3   8  10       22.23       21.19      8.15 o
  -2   8  10      182.28      199.19     12.34 o
  -1   8  10       11.03       10.16      6.56 o
   0   8  10        9.45       10.80      6.76 o
   1   8  10       18.22       21.34      7.50 o
   2   8  10        0.43        1.39      6.44 o
   3   8  10      100.85      105.61     10.44 o
   4   8  10       13.84        9.04      7.08 o
 -13   0  11        9.66        7.76     13.66 o
 -11   0  11       24.52       17.41     11.43 o
  -9   0  11       19.60       15.32     10.37 o
  -7   0  11        0.58       -0.84      7.86 o
  -5   0  11      765.13      775.69     26.05 o
  -3   0  11       11.08       11.09      6.22 o
  -1   0  11     1109.73     1176.79     32.84 o
   1   0  11     2522.69     2383.94     56.87 o
   3   0  11      317.37      320.87     15.82 o
   5   0  11     6892.32     6765.04    179.91 o
   7   0  11      431.35      394.67     24.89 o
   9   0  11        5.94        1.05     13.67 o
  11   0  11        4.06       29.51     13.79 o
 -13   1  11       18.77       12.29     20.96 o
 -12   1  11       34.48       28.12      9.65 o
 -11   1  11       17.33       33.55      9.08 o
 -10   1  11      103.87       98.93     10.81 o
  -9   1  11       60.10       58.32     13.39 o
  -8   1  11      107.82      106.35     13.57 o
  -7   1  11       79.69       70.28      7.93 o
  -6   1  11       93.77       77.62      7.75 o
  -5   1  11      132.98      142.81      6.97 o
  -4   1  11       81.05       82.50      7.85 o
  -3   1  11      437.80      416.49     12.50 o
  -2   1  11       58.83       73.03      5.22 o
  -1   1  11       23.24       27.10      4.38 o
   0   1  11      727.58      701.77     17.28 o
   1   1  11      168.11      156.07      7.75 o
   2   1  11        8.50       10.69      4.44 o
   3   1  11      123.85      116.28      7.18 o
   4   1  11      734.18      671.94     16.84 o
   5   1  11       51.86       61.17      6.80 o
   6   1  11     1285.22     1247.87     23.37 o
   7   1  11       21.95       12.30      5.17 o
   8   1  11       46.91       49.11      9.23 o
   9   1  11       11.23       16.10     11.68 o
  10   1  11      279.39      357.32     23.08 o
  11   1  11       18.13        4.76      9.15 o
  12   1  11      119.22      181.48     26.93 o
 -13   2  11        2.41       10.38     13.10 o
 -12   2  11        0.15        9.62     11.68 o
 -11   2  11       11.26       12.07      8.99 o
 -10   2  11        6.59        3.14      7.10 o
  -9   2  11       75.91       88.38     17.19 o
  -8   2  11       12.23       13.36      6.54 o
  -7   2  11        0.37       -5.14      5.14 o
  -6   2  11        7.08       -0.02      6.01 o
  -5   2  11      288.17      281.05      9.61 o
  -4   2  11      277.66      273.07      8.39 o
  -3   2  11        1.87       -1.50      3.28 o
  -2   2  11      128.45      113.78      5.75 o
  -1   2  11       45.70       46.65      4.67 o
   0   2  11       12.36        9.24      3.25 o
   1   2  11      161.90      167.15      7.72 o
   2   2  11      301.44      318.81      9.61 o
   3   2  11      186.40      184.38     12.69 o
   4   2  11      187.44      201.39      7.85 o
   5   2  11        5.07        3.12      4.06 o
   6   2  11       60.54       63.75      5.93 o
   7   2  11       39.96       34.71      6.17 o
   8   2  11      123.05      133.24     10.33 o
   9   2  11      126.48      131.29     12.26 o
  10   2  11        8.86       -3.31     10.03 o
  11   2  11        0.74        2.99     10.53 o
  12   2  11        1.95      -17.09     17.09 o
 -13   3  11        9.68      -12.08     12.08 o
 -12   3  11        3.78        8.88     12.04 o
 -11   3  11        0.24       -3.04      9.72 o
 -10   3  11       29.74       31.66     12.16 o
  -9   3  11      152.29      137.07     24.50 o
  -8   3  11      126.13      147.31     13.07 o
  -7   3  11       66.60       55.50      6.89 o
  -6   3  11      423.52      458.18     14.26 o
  -5   3  11       23.89       30.45      5.03 o
  -4   3  11      262.37      268.65     11.48 o
  -3   3  11       71.57       73.71      6.90 o
  -2   3  11      545.21      572.16     11.90 o
  -1   3  11      147.76      139.32      6.01 o
   0   3  11       33.76       29.72      3.96 o
   1   3  11       41.89       42.36      4.70 o
   2   3  11      332.41      358.04     11.73 o
   3   3  11       19.36       15.96      4.27 o
   4   3  11      177.88      175.25      8.31 o
   5   3  11        2.45        3.84      3.96 o
   6   3  11       64.95       52.54      5.82 o
   7   3  11        0.01        2.98      9.54 o
   8   3  11      156.97      145.50     18.88 o
   9   3  11       14.03        6.76      9.06 o
  10   3  11       84.48       52.04     36.60 o
  11   3  11        6.98        6.60     13.49 o
 -12   4  11        5.08       22.82     11.34 o
 -11   4  11        9.72        1.34      8.98 o
 -10   4  11        8.09        2.15      8.67 o
  -9   4  11        1.14       -0.52      8.38 o
  -8   4  11       33.81       26.40      7.88 o
  -7   4  11      181.26      193.11     22.74 o
  -6   4  11      257.80      239.09     18.67 o
  -5   4  11      281.13      284.00     12.73 o
  -4   4  11       99.20       94.08      7.15 o
  -3   4  11      109.83       93.94      7.14 o
  -2   4  11     1226.04     1252.07     22.81 o
  -1   4  11        2.61       -3.63      3.63 o
   0   4  11       48.12       47.60      5.89 o
   1   4  11      358.59      345.60     10.01 o
   2   4  11       23.16       21.50      5.88 o
   3   4  11      425.86      384.09     12.61 o
   4   4  11       11.11        7.17      4.94 o
   5   4  11      259.22      240.07     10.48 o
   6   4  11        3.11        0.95      5.47 o
   7   4  11       71.75       83.86     13.01 o
   8   4  11        5.54       -2.24      8.88 o
   9   4  11       51.48       51.58     16.98 o
  10   4  11        2.36       -9.57      9.57 o
  11   4  11        1.74       -0.31     11.68 o
 -11   5  11       17.69       17.42     11.49 o
 -10   5  11       20.04       15.48      9.78 o
  -9   5  11      162.93      147.88     23.57 o
  -8   5  11       35.21       37.59      8.92 o
  -7   5  11       26.72       31.27      7.98 o
  -6   5  11        2.02       -1.53      6.46 o
  -5   5  11       14.82       16.07      6.16 o
  -4   5  11      100.88       97.75     10.03 o
  -3   5  11        6.65       14.94      5.57 o
  -2   5  11       51.32       54.91      7.07 o
  -1   5  11       16.42       21.20      6.05 o
   0   5  11       15.87       16.50      5.72 o
   1   5  11        0.68        6.38      5.83 o
   2   5  11       15.29       13.48      6.37 o
   3   5  11      144.59      151.30     17.12 o
   4   5  11      116.42      130.14     10.65 o
   5   5  11       21.80       11.90      6.13 o
   6   5  11       44.72       54.79      8.14 o
   7   5  11        8.96       12.75      7.62 o
   8   5  11       37.39       48.34     12.21 o
   9   5  11        6.71        0.22      9.88 o
  10   5  11      190.01      227.38     25.06 o
 -10   6  11        4.26       20.81     10.37 o
  -9   6  11       14.36       28.76      9.98 o
  -8   6  11       25.59        9.06      8.76 o
  -7   6  11        9.13        2.92      7.79 o
  -6   6  11        7.07       13.63      8.18 o
  -5   6  11      135.07      145.68     10.31 o
  -4   6  11        0.00        1.54      5.79 o
  -3   6  11      196.75      207.01     11.33 o
  -2   6  11        8.84       -1.15      5.65 o
  -1   6  11       81.40       83.89      8.38 o
   0   6  11       20.38       24.54      6.51 o
   1   6  11      562.41      625.06     21.10 o
   2   6  11        7.66        4.36      6.30 o
   3   6  11        0.45        1.00      8.30 o
   4   6  11        8.88       10.00      6.42 o
   5   6  11       26.53       25.74      9.87 o
   6   6  11        2.86       18.17      7.57 o
   7   6  11       75.28       71.91     10.90 o
   8   6  11        8.87        8.65      8.09 o
  -8   7  11        3.48        5.28      9.01 o
  -7   7  11       31.69       15.61      9.26 o
  -6   7  11        2.99        4.98     10.57 o
  -5   7  11        0.00        7.11      9.54 o
  -4   7  11        0.43        6.24      6.71 o
  -3   7  11        0.02       -4.95      5.96 o
  -2   7  11       59.65       44.36      7.71 o
  -1   7  11       32.12       48.27      7.71 o
   0   7  11       53.01       50.13      8.32 o
   1   7  11        6.01        8.91      7.32 o
   2   7  11        0.23        3.47      7.20 o
   3   7  11        0.58        3.93      7.17 o
   4   7  11        9.27        7.27      6.78 o
   5   7  11       17.75       17.87      7.66 o
   6   7  11       15.72       16.33      7.98 o
  -4   8  11       48.61       69.61     22.64 o
  -3   8  11        1.21       -2.46      6.71 o
  -2   8  11       51.79       38.47      8.39 o
  -1   8  11        9.45        4.12      6.59 o
   0   8  11       12.59        3.81      7.04 o
   1   8  11       16.77       10.51      7.68 o
   2   8  11       10.11        9.29      7.28 o
   3   8  11       18.13       36.40      8.37 o
 -12   0  12        0.00       23.26     12.75 o
 -10   0  12      101.74      103.90     16.22 o
  -8   0  12      158.36      170.95     19.94 o
  -6   0  12       26.67       51.09      9.73 o
  -4   0  12       51.41       49.47     10.50 o
  -2   0  12     2280.69     2355.64     57.20 o
   0   0  12      961.78      944.15     28.92 o
   2   0  12        5.81       -1.61      6.07 o
   4   0  12      375.86      351.55     18.52 o
   6   0  12       79.87      101.21     11.61 o
   8   0  12      140.40      131.78     23.86 o
  10   0  12        3.58       -6.38     14.67 o
  12   0  12        6.69       21.84     20.65 o
 -13   1  12        3.46        3.52     11.05 o
 -12   1  12       17.77       14.71     10.97 o
 -11   1  12      171.45      187.15     18.67 o
 -10   1  12       69.87       63.22      9.98 o
  -9   1  12       10.28       10.60      7.12 o
  -8   1  12       14.01       11.46      6.75 o
  -7   1  12       18.90       13.31      6.13 o
  -6   1  12       66.39       67.07      7.23 o
  -5   1  12      513.45      494.58     14.76 o
  -4   1  12        0.16       -3.67      3.67 o
  -3   1  12        0.83       -4.12      4.12 o
  -2   1  12       80.47       66.42      5.33 o
  -1   1  12       19.69        8.47      3.15 o
   0   1  12      304.84      283.17     10.47 o
   1   1  12       15.32       10.49      5.03 o
   2   1  12        7.01        4.94      4.45 o
   3   1  12      222.86      198.07     12.12 o
   4   1  12      100.13       96.02      7.90 o
   5   1  12       44.21       40.58      6.74 o
   6   1  12       13.91       11.31      7.10 o
   7   1  12       21.21       23.53      6.11 o
   8   1  12       68.57       69.09      8.79 o
   9   1  12       43.40       37.98      8.24 o
  10   1  12       32.84       30.08      9.73 o
  11   1  12       20.46       20.45     11.69 o
  12   1  12       54.78       57.57     14.48 o
 -13   2  12        0.00        7.72     20.79 o
 -12   2  12        0.01        8.59     12.18 o
 -11   2  12        0.46       -2.92     11.25 o
 -10   2  12      127.54      138.61     14.67 o
  -9   2  12        0.70       -5.65      6.26 o
  -8   2  12      164.68      171.44     11.23 o
  -7   2  12       12.91       -2.61      5.34 o
  -6   2  12       73.37       75.61      7.92 o
  -5   2  12      163.08      173.19      8.66 o
  -4   2  12      198.51      194.20      8.24 o
  -3   2  12        0.23       -2.19      3.45 o
  -2   2  12      407.54      418.32     10.70 o
  -1   2  12      111.52      112.32      6.31 o
   0   2  12        3.24       -0.89      2.97 o
   1   2  12       14.48       15.92      5.73 o
   2   2  12       69.24       67.36      6.49 o
   3   2  12        4.16        6.62      5.48 o
   4   2  12      175.93      177.67      9.55 o
   5   2  12        0.17       -4.42      5.31 o
   6   2  12       56.67       63.46      7.00 o
   7   2  12      113.66      131.77      9.14 o
   8   2  12       14.64       16.54      6.99 o
   9   2  12        1.25        5.95      9.62 o
  10   2  12       61.08       83.05     13.75 o
  11   2  12       80.73       84.71     15.00 o
 -12   3  12       23.04        4.93     12.44 o
 -11   3  12        5.41        4.70     11.11 o
 -10   3  12        8.94        3.77     10.85 o
  -9   3  12        0.07       -7.68      7.68 o
  -8   3  12      115.94      114.50     10.07 o
  -7   3  12       21.52       19.67      6.53 o
  -6   3  12       20.21       15.47      5.35 o
  -5   3  12      188.28      189.62      8.32 o
  -4   3  12      139.20      141.06      7.37 o
  -3   3  12      544.19      556.98     12.99 o
  -2   3  12       38.23       28.77      4.73 o
  -1   3  12       85.06       99.54      7.25 o
   0   3  12       27.42       31.72      4.68 o
   1   3  12      782.33      802.56     17.48 o
   2   3  12        2.45        5.70      4.87 o
   3   3  12      206.85      196.06      9.47 o
   4   3  12       72.59       50.75      5.39 o
   5   3  12      334.33      364.26     18.34 o
   6   3  12        4.79        7.46      5.84 o
   7   3  12      284.10      276.29     14.62 o
   8   3  12       43.28       33.93     10.21 o
   9   3  12        1.16      -10.22     10.22 o
  10   3  12       71.75       61.27     16.35 o
  11   3  12       12.83       28.30     15.39 o
 -12   4  12       13.36       19.11     11.60 o
 -11   4  12        2.85       -0.74     14.14 o
 -10   4  12       64.83       41.92     11.21 o
  -9   4  12        0.01       -7.63      7.63 o
  -8   4  12      112.71      123.85     30.01 o
  -7   4  12        1.59        4.08      7.12 o
  -6   4  12       85.44       60.02      9.22 o
  -5   4  12      140.70      114.92      8.62 o
  -4   4  12        1.74        5.14      6.15 o
  -3   4  12      412.55      418.52     14.61 o
  -2   4  12       40.66       37.08      5.78 o
  -1   4  12      180.60      185.78      8.51 o
   0   4  12        8.31        3.59      4.51 o
   1   4  12       37.69       43.04      6.90 o
   2   4  12        1.34       -1.82      6.02 o
   3   4  12      143.74      144.39      9.81 o
   4   4  12      228.80      234.79     10.37 o
   5   4  12       83.69       91.53      8.94 o
   6   4  12       56.34       48.99      9.05 o
   7   4  12       31.35       38.93      9.00 o
   8   4  12       11.35        1.10      7.13 o
   9   4  12        0.21        1.33     10.15 o
  10   4  12      131.31      153.05     18.25 o
 -10   5  12        0.58       17.51      9.77 o
  -9   5  12        0.01        0.01      8.73 o
  -8   5  12        5.96       10.50      8.24 o
  -7   5  12      195.12      199.50     24.14 o
  -6   5  12        0.34        2.92      7.40 o
  -5   5  12       45.60       68.08      8.72 o
  -4   5  12      135.74      134.58      9.53 o
  -3   5  12       74.42       66.96      7.74 o
  -2   5  12       25.39       14.43      6.80 o
  -1   5  12      323.13      330.46     13.63 o
   0   5  12      116.13      112.35      8.90 o
   1   5  12       79.04       96.82      9.96 o
   2   5  12       55.88       60.50      7.88 o
   3   5  12        9.97        0.36      6.32 o
   4   5  12        8.39       12.93      6.85 o
   5   5  12       16.06       26.70      7.78 o
   6   5  12       43.37       27.11      8.42 o
   7   5  12       78.69       80.14     10.78 o
   8   5  12       12.68       15.36      8.48 o
   9   5  12       51.10       64.49     11.04 o
  -9   6  12        0.11       -2.03      8.61 o
  -8   6  12        2.80        0.90      8.67 o
  -7   6  12       18.44       15.79      9.08 o
  -6   6  12       49.69       50.66     12.13 o
  -5   6  12        1.56       -6.36      6.36 o
  -4   6  12       13.05        1.04      6.01 o
  -3   6  12        0.80       11.10      6.33 o
  -2   6  12      216.86      242.87     12.33 o
  -1   6  12        1.27        5.54      5.88 o
   0   6  12       88.84       68.63      8.34 o
   1   6  12       81.48       85.33      9.79 o
   2   6  12      143.42      168.04     12.04 o
   3   6  12        1.81       -4.38     11.80 o
   4   6  12      272.36      278.31     15.77 o
   5   6  12       41.01       45.29      9.51 o
   6   6  12        0.02       -0.34      7.75 o
   7   6  12        0.38       -7.68      9.46 o
   8   6  12        0.92       -7.58      7.58 o
  -7   7  12       25.18       28.26      9.87 o
  -6   7  12       17.45       24.72     12.00 o
  -5   7  12       19.35       14.73     11.16 o
  -4   7  12       13.03       -2.72      7.31 o
  -3   7  12        0.11        2.37      6.24 o
  -2   7  12        6.83       19.75      6.92 o
  -1   7  12       29.98       32.81      7.44 o
   0   7  12        1.90        4.37      6.25 o
   1   7  12      138.24      128.58     11.30 o
   2   7  12       72.41      102.74     13.77 o
   3   7  12        5.46       22.23      7.56 o
   4   7  12        1.21       -6.92      6.92 o
   5   7  12       35.09       41.80      9.58 o
  -3   8  12       32.92       39.18      9.14 o
  -2   8  12       30.55       41.62      8.86 o
  -1   8  12       74.22       79.50     10.24 o
   0   8  12        2.27       -5.78      7.29 o
   1   8  12       33.41       27.48     11.71 o
 -13   0  13       20.08      -10.81     13.48 o
 -11   0  13       44.17       49.09     14.67 o
  -9   0  13       24.50       21.13     19.66 o
  -7   0  13        4.62       10.15      8.02 o
  -5   0  13        2.43       11.74      7.37 o
  -3   0  13       84.24       87.58     10.34 o
  -1   0  13      116.86      124.59     11.28 o
   1   0  13       57.50       56.04      9.28 o
   3   0  13      282.49      263.61     20.85 o
   5   0  13       39.28       38.88      9.61 o
   7   0  13      151.43      168.62     14.70 o
   9   0  13       92.66       95.23     13.61 o
  11   0  13        0.16       -1.58     13.26 o
 -13   1  13        0.72       -0.62     12.93 o
 -12   1  13        0.13       -4.57     10.34 o
 -11   1  13        2.68        0.65      7.88 o
 -10   1  13      116.03      119.18     12.14 o
  -9   1  13       42.23       53.90     14.13 o
  -8   1  13      118.99      129.64     11.62 o
  -7   1  13        4.43       -4.92      7.68 o
  -6   1  13       42.78       34.62      6.50 o
  -5   1  13       29.96       27.46      6.09 o
  -4   1  13      359.54      341.95     13.89 o
  -3   1  13        6.66       -2.10      4.06 o
  -2   1  13     1530.46     1461.68     25.75 o
  -1   1  13      544.77      543.30     17.31 o
   0   1  13        1.19        0.06      4.64 o
   1   1  13        2.91        1.30      5.41 o
   2   1  13      420.69      412.66     13.52 o
   3   1  13     1248.95     1264.41     26.39 o
   4   1  13     1539.65     1516.38     30.43 o
   5   1  13        4.67       10.15      5.69 o
   6   1  13      883.70      834.64     21.32 o
   7   1  13      114.12      132.63      9.58 o
   8   1  13      183.29      190.05     13.06 o
   9   1  13       37.36       42.56      7.68 o
  10   1  13       52.77       50.17      9.74 o
  11   1  13        1.29        3.13     12.89 o
 -12   2  13        0.03       -1.77     12.41 o
 -11   2  13       96.77      135.49     47.00 o
 -10   2  13        0.11        5.28      9.24 o
  -9   2  13       22.13       22.25      8.19 o
  -8   2  13       22.17       25.23      7.47 o
  -7   2  13      137.67      133.44     10.18 o
  -6   2  13        1.27       -5.28      5.28 o
  -5   2  13      388.77      372.63     12.15 o
  -4   2  13       62.16       66.97      5.61 o
  -3   2  13       55.45       58.39      5.92 o
  -2   2  13       15.84       11.17      4.53 o
  -1   2  13      324.42      318.03     10.16 o
   0   2  13        2.11        5.26      3.80 o
   1   2  13      140.34      134.87     11.49 o
   2   2  13      110.81      119.35      8.17 o
   3   2  13        0.21       -2.93      4.52 o
   4   2  13       79.62       88.59      7.63 o
   5   2  13       10.48       16.37      5.65 o
   6   2  13      303.94      320.16     16.59 o
   7   2  13       83.62       77.71      8.13 o
   8   2  13        9.83        8.13      6.25 o
   9   2  13       32.51       44.69      9.82 o
  10   2  13       89.45      114.42     16.08 o
  11   2  13        3.60       -4.05     13.75 o
 -12   3  13        5.11        5.78     12.73 o
 -11   3  13        1.46        2.46     20.79 o
 -10   3  13        1.01        6.43     14.24 o
  -9   3  13       32.68       15.24     14.13 o
  -8   3  13       25.50       11.03      7.60 o
  -7   3  13        0.00       -5.64      5.64 o
  -6   3  13       57.72       60.94      8.03 o
  -5   3  13       11.69       10.09      5.23 o
  -4   3  13      567.47      602.48     17.33 o
  -3   3  13      112.63      120.89      6.79 o
  -2   3  13       44.74       44.66      5.30 o
  -1   3  13      326.21      312.03     12.08 o
   0   3  13      451.90      463.09     12.03 o
   1   3  13       32.65       23.68      5.16 o
   2   3  13        2.10       -1.76      4.61 o
   3   3  13       53.74       55.50      6.75 o
   4   3  13       11.87       20.03      5.65 o
   5   3  13      131.46      117.97      9.72 o
   6   3  13       28.15       16.33      7.53 o
   7   3  13       33.43       39.35      8.64 o
   8   3  13       97.08      100.69     14.10 o
   9   3  13       46.17       42.99     11.13 o
  10   3  13       36.87       30.80     15.39 o
 -11   4  13       66.01      117.73     31.31 o
 -10   4  13       16.93       12.53      9.98 o
  -9   4  13       13.59       -0.22     11.23 o
  -8   4  13      138.31      125.35     12.39 o
  -7   4  13      432.78      400.40     18.32 o
  -6   4  13       86.31       69.65      9.87 o
  -5   4  13      272.07      266.61     14.49 o
  -4   4  13        3.12        2.29      5.51 o
  -3   4  13       26.08       16.55      5.88 o
  -2   4  13       92.99       96.92      8.28 o
  -1   4  13      442.91      496.40     14.97 o
   0   4  13        0.29       -3.31      4.62 o
   1   4  13      162.15      147.36      9.91 o
   2   4  13       23.01       22.07      6.62 o
   3   4  13        1.06       -5.37      5.37 o
   4   4  13       33.91       29.05      7.03 o
   5   4  13       12.73        4.74      6.96 o
   6   4  13       51.75       63.17      9.90 o
   7   4  13      132.42      122.09     12.51 o
   8   4  13       30.29       18.46      9.28 o
   9   4  13       96.95       78.23     11.86 o
 -10   5  13        2.50       -2.40      9.23 o
  -9   5  13        0.56       -5.65      8.61 o
  -8   5  13      115.00      136.07     15.06 o
  -7   5  13        0.01       -7.22      7.22 o
  -6   5  13       49.36       46.92      9.12 o
  -5   5  13       21.02       18.45      7.50 o
  -4   5  13       40.16       37.49      7.21 o
  -3   5  13       25.97       26.17      6.76 o
  -2   5  13       67.83       74.66      8.33 o
  -1   5  13      214.52      233.61     11.99 o
   0   5  13       39.07       43.54      7.26 o
   1   5  13       22.44       26.60      6.48 o
   2   5  13       60.22       65.85      9.39 o
   3   5  13       40.68       26.82      8.24 o
   4   5  13       21.81       35.57      8.89 o
   5   5  13       27.31       26.07      8.16 o
   6   5  13        1.83       -3.76      7.26 o
   7   5  13        0.01       11.81      8.18 o
   8   5  13        0.37       10.62      9.83 o
  -8   6  13        2.26        5.93      9.05 o
  -7   6  13        5.54        8.67      8.55 o
  -6   6  13       16.52        4.01      7.40 o
  -5   6  13       14.82       19.01      7.85 o
  -4   6  13        7.02        0.68      6.45 o
  -3   6  13       71.18       81.43      9.01 o
  -2   6  13        7.18       -0.74      6.11 o
  -1   6  13        0.34       -6.95      7.62 o
   0   6  13       41.51       20.78      7.14 o
   1   6  13      212.48      261.53     15.83 o
   2   6  13        2.55       11.10      6.97 o
   3   6  13       44.20       54.62      9.71 o
   4   6  13        4.08       11.35      7.70 o
   5   6  13       93.82      102.44     11.99 o
   6   6  13       11.93       15.36      8.53 o
   7   6  13       66.65       57.47     11.16 o
  -6   7  13       18.28        4.51      9.23 o
  -5   7  13        4.66        5.68      8.90 o
  -4   7  13      121.68      144.43     23.37 o
  -3   7  13       46.89       55.25      9.32 o
  -2   7  13        8.04        9.87      8.28 o
  -1   7  13        9.25       -4.73      6.29 o
   0   7  13        4.93        1.93      6.56 o
   1   7  13        2.83        8.60      7.34 o
   2   7  13        6.42        7.90      7.84 o
   3   7  13        4.12       -3.28      8.31 o
   4   7  13       27.42       25.19      9.01 o
 -12   0  14        8.61       -3.92     12.75 o
 -10   0  14        3.88        0.23     11.55 o
  -8   0  14       14.58       15.59     10.81 o
  -6   0  14        1.55       -6.94      6.94 o
  -4   0  14       98.01       70.18     10.60 o
  -2   0  14      680.45      707.07     25.86 o
   0   0  14      176.70      175.87     13.40 o
   2   0  14      425.78      384.83     33.10 o
   4   0  14      135.61      118.30     12.52 o
   6   0  14        7.03        1.67      8.23 o
   8   0  14       80.05       59.78     11.68 o
  10   0  14       75.30       87.00     13.78 o
 -12   1  14        9.11        8.82     11.01 o
 -11   1  14       10.54       10.71     10.64 o
 -10   1  14       52.79       31.56      9.35 o
  -9   1  14        0.87       -0.53      7.25 o
  -8   1  14        3.92       -3.74      6.01 o
  -7   1  14      145.50      133.89     10.56 o
  -6   1  14       46.94       32.73      7.56 o
  -5   1  14      163.65      186.89     17.05 o
  -4   1  14        0.91       -3.24      5.29 o
  -3   1  14       64.72       55.46      8.66 o
  -2   1  14      154.13      134.63      7.21 o
  -1   1  14       35.50       41.37      6.40 o
   0   1  14      173.12      178.46     10.98 o
   1   1  14      237.27      225.26     11.04 o
   2   1  14      634.60      630.31     17.50 o
   3   1  14      535.84      526.20     16.13 o
   4   1  14      572.99      565.44     17.86 o
   5   1  14       30.91       19.02      6.27 o
   6   1  14       80.66       93.39      8.68 o
   7   1  14        4.16       -0.68      5.73 o
   8   1  14        1.53        7.21      6.17 o
   9   1  14       79.35       82.05      9.28 o
  10   1  14       10.15       13.94      9.30 o
 -12   2  14        2.77       15.88     13.75 o
 -11   2  14        0.10       26.63     13.34 o
 -10   2  14        4.21       25.22     12.33 o
  -9   2  14       29.00       34.47     10.87 o
  -8   2  14       67.39       68.77      9.38 o
  -7   2  14       14.76       23.33      7.22 o
  -6   2  14       13.79        5.78      5.61 o
  -5   2  14      611.72      609.85     16.04 o
  -4   2  14       16.27       19.30      4.61 o
  -3   2  14       57.04       51.29      5.42 o
  -2   2  14       69.12       64.18      7.11 o
  -1   2  14      610.56      618.87     14.93 o
   0   2  14       64.15       47.14      7.54 o
   1   2  14        6.50        5.35      4.90 o
   2   2  14       84.39       85.15      7.65 o
   3   2  14       38.20       45.71      6.77 o
   4   2  14      261.86      273.94     11.88 o
   5   2  14       49.62       60.62      8.60 o
   6   2  14      126.47      109.71      9.06 o
   7   2  14        5.16       -2.60      5.69 o
   8   2  14      120.41      145.35     15.75 o
   9   2  14        0.36       -7.15      9.54 o
  10   2  14      251.27      263.24     17.72 o
 -11   3  14       18.53       26.69     23.79 o
 -10   3  14        0.17       -3.38      9.22 o
  -9   3  14       11.86       16.37      9.51 o
  -8   3  14        2.63       -0.72     15.58 o
  -7   3  14       32.85       22.63      7.98 o
  -6   3  14      163.00      161.67     15.03 o
  -5   3  14       19.26       24.97      6.81 o
  -4   3  14      588.04      626.97     15.95 o
  -3   3  14       16.24       14.01      4.54 o
  -2   3  14        0.01       -1.18      4.04 o
  -1   3  14       39.01       34.02      5.04 o
   0   3  14        2.61       -3.60      3.95 o
   1   3  14      439.52      455.16     14.60 o
   2   3  14       37.61       40.76      8.85 o
   3   3  14      243.18      253.62     11.37 o
   4   3  14       53.67       48.89     11.46 o
   5   3  14       94.59       63.83      9.47 o
   6   3  14       38.17       49.23      9.10 o
   7   3  14      168.03      191.38     13.92 o
   8   3  14       23.75       13.79      9.61 o
   9   3  14        1.30       -3.91      8.96 o
  10   3  14       21.72        4.26     18.40 o
 -10   4  14        0.36       -8.75      8.75 o
  -9   4  14        0.01       -4.58      9.14 o
  -8   4  14      223.55      238.84     16.03 o
  -7   4  14        9.43       23.82      8.68 o
  -6   4  14       12.76       12.05      7.48 o
  -5   4  14        0.00       -0.96      6.54 o
  -4   4  14      192.80      190.14     11.14 o
  -3   4  14        5.58        5.01      5.59 o
  -2   4  14        0.30        7.95      5.39 o
  -1   4  14       13.95       10.30      5.65 o
   0   4  14        0.46       -0.89      4.94 o
   1   4  14       76.91       73.30      8.47 o
   2   4  14       58.49       61.50      8.25 o
   3   4  14        0.86       -2.87      6.09 o
   4   4  14       36.62       28.00      7.48 o
   5   4  14       22.46       27.90      9.00 o
   6   4  14        0.00       -2.91     11.08 o
   7   4  14        0.12       -4.19      7.39 o
   8   4  14       31.78       34.42      9.80 o
   9   4  14       19.41       28.76      9.78 o
  -9   5  14       15.72       19.29     10.11 o
  -8   5  14        1.64       -0.65      8.14 o
  -7   5  14        8.22        8.59     10.02 o
  -6   5  14        5.85       13.10     12.58 o
  -5   5  14       87.44       87.18     10.74 o
  -4   5  14        9.04        4.41      6.76 o
  -3   5  14        6.14        8.40      6.28 o
  -2   5  14        1.29        5.53      5.88 o
  -1   5  14      109.29      107.09      9.56 o
   0   5  14        0.87       -6.04      6.06 o
   1   5  14       33.07       31.78      7.53 o
   2   5  14      119.09      140.67     12.19 o
   3   5  14       90.08       83.36     18.47 o
   4   5  14       42.63       53.66      9.90 o
   5   5  14        6.16       10.08      8.61 o
   6   5  14        0.01       -3.13      7.12 o
   7   5  14       76.17       66.89     11.45 o
   8   5  14        4.80        5.11      9.03 o
  -8   6  14        1.90       -8.49      8.49 o
  -7   6  14        4.40       13.95      8.76 o
  -6   6  14        0.48       -0.67      7.73 o
  -5   6  14       13.97       20.93      8.42 o
  -4   6  14       19.92        9.15      7.77 o
  -3   6  14       16.15       16.92      6.98 o
  -2   6  14       40.88       45.00      8.10 o
  -1   6  14        0.12       -3.43      6.25 o
   0   6  14      131.61      159.82     11.29 o
   1   6  14        1.36       -1.75      7.25 o
   2   6  14       10.54        3.63      7.22 o
   3   6  14       26.19       15.50      7.99 o
   4   6  14      154.44      210.65     15.19 o
   5   6  14        7.39        3.59      8.76 o
   6   6  14       47.39       79.56     12.12 o
  -5   7  14       41.16       57.82     11.80 o
  -4   7  14       29.75       26.23     10.25 o
  -3   7  14        2.49       -2.18      7.44 o
  -2   7  14        0.16        2.98      6.90 o
  -1   7  14      106.59      111.99     10.64 o
   0   7  14       44.99       43.57     11.43 o
   1   7  14       81.66       88.67     14.54 o
   2   7  14       17.48        7.58      7.91 o
   3   7  14        1.64       10.49      8.15 o
 -11   0  15       54.66       48.79     25.21 o
  -9   0  15       17.74       26.58     12.89 o
  -7   0  15      177.21      192.28     16.14 o
  -5   0  15      234.88      226.84     16.14 o
  -3   0  15      101.89      110.83     19.41 o
  -1   0  15      114.57       81.75     11.10 o
   1   0  15     2073.35     2062.11     54.65 o
   3   0  15     1546.79     1577.49     45.59 o
   5   0  15       23.85       21.85      9.12 o
   7   0  15      425.28      455.08     23.77 o
   9   0  15       33.54       46.71     12.23 o
 -12   1  15        2.78       17.12     13.64 o
 -11   1  15       42.09       22.85     30.27 o
 -10   1  15        1.55       -9.09      9.09 o
  -9   1  15        0.58       -3.09      7.20 o
  -8   1  15       45.12       40.99      8.53 o
  -7   1  15       92.88      104.82     10.29 o
  -6   1  15        6.97        3.72      5.83 o
  -5   1  15       14.26       14.38      6.00 o
  -4   1  15      636.41      627.78     16.04 o
  -3   1  15       36.68       32.46      5.36 o
  -2   1  15      146.35      155.24      7.76 o
  -1   1  15       80.28       81.22      8.15 o
   0   1  15        1.08       -3.02      5.60 o
   1   1  15       88.32       77.12      7.67 o
   2   1  15       34.67       32.41      7.37 o
   3   1  15        7.65        4.86      5.50 o
   4   1  15      173.46      153.21      9.97 o
   5   1  15        0.60       -5.28      5.28 o
   6   1  15       13.68        2.95      5.91 o
   7   1  15       24.92       26.16      6.95 o
   8   1  15        1.71        8.06      6.64 o
   9   1  15       14.58        2.84      7.91 o
  10   1  15        0.94       -5.74      9.17 o
 -11   2  15       27.91       22.60     14.03 o
 -10   2  15        4.67       17.01     12.77 o
  -9   2  15        3.71       16.81     17.38 o
  -8   2  15        0.22       -1.84      7.97 o
  -7   2  15       86.14       91.48     10.02 o
  -6   2  15        0.17        5.08      5.37 o
  -5   2  15      107.47      110.64     10.74 o
  -4   2  15      272.73      266.84     12.12 o
  -3   2  15      125.09      114.72      7.17 o
  -2   2  15      102.71      108.07      7.37 o
  -1   2  15       41.87       48.92      6.86 o
   0   2  15      423.89      417.86     14.29 o
   1   2  15       16.37       28.66      6.25 o
   2   2  15       36.60       29.68      6.46 o
   3   2  15        4.72        0.71      5.54 o
   4   2  15       55.61       58.33      8.25 o
   5   2  15        5.99        7.48      5.73 o
   6   2  15       15.72       13.85      6.47 o
   7   2  15        3.85       -3.00      9.54 o
   8   2  15       16.62       14.14      9.00 o
   9   2  15       26.87       26.84      9.96 o
 -11   3  15        5.44       -2.72     10.49 o
 -10   3  15       13.37        5.45     10.07 o
  -9   3  15      112.54      116.83     21.27 o
  -8   3  15       38.34       28.08      9.02 o
  -7   3  15       80.83       82.46     11.76 o
  -6   3  15      277.23      251.62     14.96 o
  -5   3  15       18.28       20.69      7.23 o
  -4   3  15       88.53       94.24      8.40 o
  -3   3  15        4.82        0.91      4.66 o
  -2   3  15      102.49       98.21      7.45 o
  -1   3  15        0.00        1.02      4.32 o
   0   3  15      109.77       98.37      8.54 o
   1   3  15      198.49      170.93     11.18 o
   2   3  15      126.00      145.36     10.76 o
   3   3  15        0.08       -6.95      6.95 o
   4   3  15      322.09      321.69     16.69 o
   5   3  15       49.52       32.91      9.06 o
   6   3  15       27.73       37.02      9.23 o
   7   3  15        1.53       -4.39      7.82 o
   8   3  15       65.84       73.87     13.52 o
   9   3  15       11.24        8.10      9.39 o
 -10   4  15       20.15        8.86     13.29 o
  -9   4  15       34.28       24.97     10.61 o
  -8   4  15       21.58       21.67      9.13 o
  -7   4  15        6.35        6.49      8.24 o
  -6   4  15      223.15      215.52     14.47 o
  -5   4  15       27.00       45.77      9.16 o
  -4   4  15      136.21      113.17     11.23 o
  -3   4  15        0.00       -4.17      5.31 o
  -2   4  15        0.00        5.07      5.65 o
  -1   4  15      159.48      196.06     10.42 o
   0   4  15       42.33       43.98      7.93 o
   1   4  15       14.72       17.50      6.94 o
   2   4  15        7.35        8.55      6.78 o
   3   4  15       38.75       41.69      8.21 o
   4   4  15       17.08        4.74      8.51 o
   5   4  15      146.18      141.07     13.26 o
   6   4  15       18.91       20.78      8.77 o
   7   4  15       13.10        3.03     12.42 o
   8   4  15       28.33       11.01     12.18 o
  -9   5  15       25.58       36.42     12.01 o
  -8   5  15       24.70       30.37     10.36 o
  -7   5  15        5.79       -0.62      8.40 o
  -6   5  15       13.34       10.61      8.49 o
  -5   5  15      115.12      116.47     12.07 o
  -4   5  15       79.30       82.96     10.75 o
  -3   5  15       31.34       30.43      7.59 o
  -2   5  15      219.07      237.94     12.98 o
  -1   5  15       73.87       70.16      8.88 o
   0   5  15        3.27       -1.56      6.88 o
   1   5  15       21.03       21.97      8.04 o
   2   5  15      128.52      152.08     12.97 o
   3   5  15       36.58       30.74      9.58 o
   4   5  15       18.37       37.65      9.76 o
   5   5  15        4.04       -7.22     11.47 o
   6   5  15        0.97        8.47      9.13 o
   7   5  15        3.96       -0.08      8.28 o
  -7   6  15       15.32       16.52      9.71 o
  -6   6  15        2.95       -8.01      8.01 o
  -5   6  15       15.15        9.73      8.78 o
  -4   6  15        2.23        1.46      7.68 o
  -3   6  15        2.21       -2.02      7.44 o
  -2   6  15       16.63       15.79      7.39 o
  -1   6  15        4.82       10.89      6.74 o
   0   6  15        0.19       11.50      7.62 o
   1   6  15        5.48        0.86      8.80 o
   2   6  15        3.06       -4.83      7.22 o
   3   6  15       53.23       51.92     10.30 o
   4   6  15       18.22       23.53      9.19 o
   5   6  15       46.48       67.56     14.47 o
  -3   7  15       12.94       -2.06      8.25 o
  -2   7  15        0.25        1.17     11.43 o
  -1   7  15       10.23       17.62      9.58 o
   0   7  15        1.32        8.00      7.92 o
   1   7  15        5.97        8.49      8.36 o
 -10   0  16       53.90       79.64     18.09 o
  -8   0  16       41.47       47.69     14.35 o
  -6   0  16        3.16        7.16      9.37 o
  -4   0  16        1.24        4.31      8.17 o
  -2   0  16       31.35       41.72     11.85 o
   0   0  16        6.40       -1.37      9.59 o
   2   0  16       54.05       49.57     10.64 o
   4   0  16      883.18      850.19     31.75 o
   6   0  16        0.80       -3.80      8.94 o
   8   0  16       52.95       62.67     12.65 o
 -11   1  16        6.61        3.24     13.82 o
 -10   1  16        2.14       -9.98      9.98 o
  -9   1  16        2.71       -7.48      7.48 o
  -8   1  16       80.78       61.98     12.44 o
  -7   1  16       47.71       56.01     11.36 o
  -6   1  16       74.57       79.09      8.86 o
  -5   1  16       95.68       94.41     11.06 o
  -4   1  16        0.30        2.63      4.86 o
  -3   1  16        7.39        0.65      7.18 o
  -2   1  16        1.83        4.08      5.53 o
  -1   1  16      191.65      192.03     13.36 o
   0   1  16       26.63       25.05      6.46 o
   1   1  16       16.70       15.62      6.15 o
   2   1  16        0.69       -2.25      5.31 o
   3   1  16        7.54       12.02      7.88 o
   4   1  16        4.67       11.07      6.04 o
   5   1  16       36.24       36.08      7.30 o
   6   1  16        2.12       -3.41      5.92 o
   7   1  16      101.22       94.39      9.71 o
   8   1  16        2.38       -5.94      6.72 o
   9   1  16       23.41       30.00      9.99 o
 -11   2  16       16.62       45.05     16.28 o
 -10   2  16        0.24        9.80     12.78 o
  -9   2  16        9.89       10.07     12.67 o
  -8   2  16       44.53       49.62     11.14 o
  -7   2  16       39.94       42.99      8.68 o
  -6   2  16       83.58       92.80      8.73 o
  -5   2  16       65.51       64.49      7.43 o
  -4   2  16      181.70      173.33     12.09 o
  -3   2  16      128.47      106.94      8.12 o
  -2   2  16      453.73      468.44     15.86 o
  -1   2  16        8.46        9.64      7.24 o
   0   2  16       32.84       31.54      6.72 o
   1   2  16        0.17        6.92      5.78 o
   2   2  16      286.70      314.05     20.32 o
   3   2  16      109.34      103.73      9.21 o
   4   2  16      213.88      226.62     12.06 o
   5   2  16       50.59       49.83      8.90 o
   6   2  16       54.48       53.38     10.36 o
   7   2  16        1.62        9.71      8.37 o
   8   2  16       89.83       95.40     16.17 o
   9   2  16        1.26       -3.63      9.64 o
 -10   3  16        0.01        0.45     10.16 o
  -9   3  16       35.35       16.44      9.71 o
  -8   3  16       42.64       53.93     11.43 o
  -7   3  16       88.08      103.34     11.71 o
  -6   3  16       16.96        8.40      7.67 o
  -5   3  16        3.89        4.03      7.11 o
  -4   3  16        4.53        1.01      6.42 o
  -3   3  16       20.43       19.25      6.02 o
  -2   3  16        6.00        5.31      6.39 o
  -1   3  16        1.60        0.57      6.36 o
   0   3  16        0.12       -5.91      5.91 o
   1   3  16       37.38       47.53      9.40 o
   2   3  16       14.65        4.40      9.54 o
   3   3  16      217.29      217.48     14.56 o
   4   3  16        2.80       -1.07      7.19 o
   5   3  16       23.19       33.39      9.24 o
   6   3  16        0.54        5.12      8.15 o
   7   3  16      280.99      292.16     20.66 o
   8   3  16        5.01        9.67      9.95 o
  -9   4  16        5.12        6.15      9.41 o
  -8   4  16       15.33       16.44      9.76 o
  -7   4  16        2.11        2.77      8.28 o
  -6   4  16        9.55        4.37      7.86 o
  -5   4  16        5.51        0.24      7.48 o
  -4   4  16        7.91       12.61      7.92 o
  -3   4  16      151.25      155.58     12.38 o
  -2   4  16       39.94       59.90      8.81 o
  -1   4  16        0.77       -3.63      7.46 o
   0   4  16        0.15       -4.22      6.44 o
   1   4  16        3.44        3.54      7.59 o
   2   4  16       21.56       30.68      8.05 o
   3   4  16        0.05       -5.45      6.56 o
   4   4  16       17.94       32.42      9.46 o
   5   4  16        2.48        7.80      8.23 o
   6   4  16        0.30        2.62      9.79 o
   7   4  16        8.78       -1.70      8.40 o
  -8   5  16       78.31       87.07     12.84 o
  -7   5  16        0.41       -0.11      8.20 o
  -6   5  16        1.73       -6.82      7.87 o
  -5   5  16       22.18       19.04      8.63 o
  -4   5  16       25.44       23.50     11.64 o
  -3   5  16        0.45       -7.31      7.31 o
  -2   5  16        2.56       -6.99      6.99 o
  -1   5  16      125.52      153.16     17.93 o
   0   5  16       18.95       35.11      9.37 o
   1   5  16       48.41       40.72      9.44 o
   2   5  16       78.11       89.46     11.68 o
   3   5  16        0.06       -0.98      7.60 o
   4   5  16       28.61       27.29      9.61 o
   5   5  16       38.55       25.73     10.14 o
   6   5  16       13.06        0.34      8.88 o
  -5   6  16       20.52       17.67      8.83 o
  -4   6  16        5.81       -7.74      7.74 o
  -3   6  16        0.00       -7.96      8.99 o
  -2   6  16      105.32      116.71     32.34 o
  -1   6  16        0.07        1.53      7.92 o
   0   6  16       58.77       47.38     10.23 o
   1   6  16        1.49       -7.40      7.40 o
   2   6  16        0.13        1.93      8.20 o
   3   6  16        5.76       14.69     11.72 o
  -9   0  17       68.30       49.12     16.35 o
  -7   0  17      304.82      308.02     21.01 o
  -5   0  17       26.05       23.81     12.26 o
  -3   0  17        0.17       -0.88      8.30 o
  -1   0  17       43.00       31.33      9.50 o
   1   0  17        5.88       -0.20      8.07 o
   3   0  17        2.32       -4.75      8.30 o
   5   0  17        4.94        3.15     11.49 o
   7   0  17      176.51      214.91     18.53 o
 -10   1  17        2.25       16.40     12.58 o
  -9   1  17        2.38        3.81     10.84 o
  -8   1  17       39.37       62.45     10.13 o
  -7   1  17       12.37       16.58      7.39 o
  -6   1  17       37.54       31.45      7.73 o
  -5   1  17        0.00       -2.04      5.90 o
  -4   1  17       54.70       67.17      8.41 o
  -3   1  17       22.40       15.05      6.51 o
  -2   1  17      320.79      315.33     18.85 o
  -1   1  17       16.21       26.93      6.87 o
   0   1  17       51.81       60.15      8.05 o
   1   1  17       72.26       66.02      8.27 o
   2   1  17        8.03       12.65      6.35 o
   3   1  17       39.47       39.13      7.61 o
   4   1  17       51.47       59.37      8.83 o
   5   1  17        2.71        6.91      6.25 o
   6   1  17        0.14       -4.68      6.32 o
   7   1  17        2.18        3.85      7.99 o
   8   1  17       35.46       56.28     11.43 o
 -10   2  17       12.04       30.46     14.84 o
  -9   2  17        2.42       -8.07     12.01 o
  -8   2  17        9.55        2.86      8.25 o
  -7   2  17       11.65       17.97      9.09 o
  -6   2  17      140.27      131.30     12.82 o
  -5   2  17        0.82       -2.95      8.59 o
  -4   2  17       39.07       31.03      7.17 o
  -3   2  17       29.45       14.07      6.61 o
  -2   2  17       98.15      110.01     10.20 o
  -1   2  17      125.79      118.59     12.08 o
   0   2  17      356.48      362.26     14.39 o
   1   2  17      115.16      107.58      9.53 o
   2   2  17      228.18      230.65     12.19 o
   3   2  17        5.19        0.00      6.75 o
   4   2  17       18.45       20.48      8.03 o
   5   2  17       10.84        1.87      7.89 o
   6   2  17       18.34       30.91      9.79 o
   7   2  17       18.15        2.90      8.65 o
   8   2  17       15.57       25.96     13.61 o
  -9   3  17        0.15        4.02      9.36 o
  -8   3  17        1.87        5.95      8.90 o
  -7   3  17       49.57       46.33     10.48 o
  -6   3  17       48.05       29.87      8.96 o
  -5   3  17       50.50       55.49     11.98 o
  -4   3  17       10.91       20.11      9.08 o
  -3   3  17       65.53       75.67     11.16 o
  -2   3  17        0.22       -6.53      6.53 o
  -1   3  17       11.05        1.43      6.63 o
   0   3  17       76.79       73.14      9.44 o
   1   3  17       12.43        9.05      7.05 o
   2   3  17       87.43       98.05     11.63 o
   3   3  17       48.26       47.05      9.91 o
   4   3  17       41.12       37.77     11.69 o
   5   3  17       16.63       11.57      8.81 o
   6   3  17        0.12       -9.18      9.38 o
   7   3  17       11.23        1.92     10.03 o
  -8   4  17        4.53       14.27      9.88 o
  -7   4  17       23.06       19.96      9.31 o
  -6   4  17        2.12        5.20      7.83 o
  -5   4  17       33.70       49.46     15.94 o
  -4   4  17       18.10       25.15     10.56 o
  -3   4  17        0.33       -4.47      8.53 o
  -2   4  17        4.63       -2.16      7.25 o
  -1   4  17       46.52       49.05      9.01 o
   0   4  17       20.13       13.42      7.66 o
   1   4  17      132.54      160.41     16.18 o
   2   4  17        0.67        0.77      7.09 o
   3   4  17        1.36        0.43      7.71 o
   4   4  17       11.31        3.37      8.50 o
   5   4  17       55.14       59.82     11.30 o
   6   4  17        0.65       -7.67      7.67 o
  -7   5  17        4.46       -8.61     10.07 o
  -6   5  17        2.21       15.63     13.55 o
  -5   5  17       16.11        4.18     10.09 o
  -4   5  17        0.75       -8.79      8.79 o
  -3   5  17        0.01       -8.34      8.34 o
  -2   5  17       50.03       45.74     11.34 o
  -1   5  17        0.25        1.23      7.48 o
   0   5  17        1.43        2.73      7.58 o
   1   5  17        4.24       13.67      8.77 o
   2   5  17      112.89      130.22     13.57 o
   3   5  17       18.86       38.61     10.30 o
   4   5  17       77.77       51.24     11.11 o
  -3   6  17        1.79        3.79      9.44 o
  -2   6  17       10.43       10.13      9.24 o
  -1   6  17        0.02        3.08      7.63 o
   0   6  17        4.03       -7.01      8.18 o
   1   6  17        5.88       -1.01      8.19 o
 -10   0  18       29.24       36.14     26.63 o
  -8   0  18       82.91       53.74     16.48 o
  -6   0  18       50.40       41.40     12.37 o
  -4   0  18      258.45      244.25     18.50 o
  -2   0  18        2.33        0.57      8.11 o
   0   0  18        0.46       -1.06      8.06 o
   2   0  18       41.24       38.68     11.22 o
   4   0  18        3.48       -2.05      9.10 o
   6   0  18        0.74       -1.97      9.54 o
 -10   1  18        4.85      -10.26     21.93 o
  -9   1  18        2.51      -10.50     10.50 o
  -8   1  18        0.03        7.68      9.84 o
  -7   1  18       23.67       23.88      7.93 o
  -6   1  18       10.05        0.86      6.94 o
  -5   1  18        2.48       -4.68      6.36 o
  -4   1  18       23.96       13.96      7.66 o
  -3   1  18       11.72       16.02      7.00 o
  -2   1  18        0.15       -1.03      5.97 o
  -1   1  18       43.72       40.32      7.80 o
   0   1  18       55.72       41.87      7.91 o
   1   1  18      241.09      261.41     13.15 o
   2   1  18        8.64       10.43      6.62 o
   3   1  18       16.32       25.49      7.28 o
   4   1  18        8.16       10.31      6.69 o
   5   1  18      118.99      138.46     11.27 o
   6   1  18       39.94       43.54      9.66 o
   7   1  18      158.44      182.83     16.07 o
  -9   2  18        1.78       -3.95     15.67 o
  -8   2  18       43.40       36.27     12.92 o
  -7   2  18       48.66       37.19     12.21 o
  -6   2  18       11.82       14.52      9.54 o
  -5   2  18      107.06      107.77     11.57 o
  -4   2  18       35.22       59.74      9.50 o
  -3   2  18        4.33       -0.69      7.09 o
  -2   2  18       78.18       71.99     11.14 o
  -1   2  18       32.18       17.45     12.16 o
   0   2  18        0.95       -1.10      7.00 o
   1   2  18       85.88       93.58     15.57 o
   2   2  18      191.07      215.59     18.62 o
   3   2  18        2.34       -3.02      8.33 o
   4   2  18       81.16       92.67     12.37 o
   5   2  18       17.37       26.27     10.06 o
   6   2  18        2.87       -8.42      8.42 o
   7   2  18       33.36       20.30      9.97 o
  -8   3  18       25.03        3.43     11.40 o
  -7   3  18       49.62       62.61     18.34 o
  -6   3  18        6.78       -7.61      9.48 o
  -5   3  18        4.97        8.56      9.81 o
  -4   3  18        1.06        7.89      8.99 o
  -3   3  18       31.03       62.51     15.92 o
  -2   3  18        7.79        2.06      8.48 o
  -1   3  18       38.09       39.64      8.44 o
   0   3  18        0.32       17.68      7.87 o
   1   3  18       49.45       50.46      9.30 o
   2   3  18       10.77       24.41      9.41 o
   3   3  18        0.22        9.89      8.37 o
   4   3  18        0.04       -9.75      9.75 o
   5   3  18       12.25       -6.13      8.86 o
   6   3  18        4.23        5.02     10.48 o
  -7   4  18        3.71       15.03     11.72 o
  -6   4  18        8.95        6.91     10.75 o
  -5   4  18        3.61        6.71     10.59 o
  -4   4  18       48.16       50.24     22.05 o
  -3   4  18       11.87        6.67      9.49 o
  -2   4  18       65.36       86.40     12.50 o
  -1   4  18       37.13       33.86      8.90 o
   0   4  18       21.72       11.47      8.08 o
   1   4  18        3.89        3.26      7.56 o
   2   4  18       69.33       91.69     12.60 o
   3   4  18       43.74       32.24     10.30 o
   4   4  18       15.43       14.68      9.59 o
   5   4  18        2.78        4.26      8.62 o
  -5   5  18       16.16       10.22     16.84 o
  -4   5  18        0.44        0.31      9.68 o
  -3   5  18        0.00       -9.00      9.00 o
  -2   5  18        8.51       12.98      9.97 o
  -1   5  18        0.41        1.77     11.74 o
   0   5  18        1.26       -0.84      8.32 o
   1   5  18       10.90       11.15      9.18 o
   2   5  18        3.39        1.09      8.81 o
   3   5  18        3.18        9.17      9.38 o
  -9   0  19        0.07       24.05     15.61 o
  -7   0  19        6.80       26.27     12.00 o
  -5   0  19       43.74       55.73     13.02 o
  -3   0  19        6.65        2.96      9.92 o
  -1   0  19       52.09       36.97     18.81 o
   1   0  19       59.91       67.88     13.02 o
   3   0  19        6.06       -6.18      9.42 o
   5   0  19        3.28       -1.31      9.84 o
  -9   1  19       39.33       37.74     24.07 o
  -8   1  19       10.18        4.29     10.19 o
  -7   1  19       10.86       -5.00      8.65 o
  -6   1  19       12.35       13.51      7.86 o
  -5   1  19        3.46       -2.74      6.78 o
  -4   1  19       77.44       78.17      9.69 o
  -3   1  19        0.56       -5.58      6.49 o
  -2   1  19      106.17      107.18     10.11 o
  -1   1  19       52.81       43.04      8.20 o
   0   1  19        0.23        8.53      6.62 o
   1   1  19      172.81      165.41     11.65 o
   2   1  19       95.18       94.97     10.09 o
   3   1  19       17.51        7.27      7.32 o
   4   1  19        0.03        0.63      7.15 o
   5   1  19        1.27       -3.43      8.04 o
   6   1  19       16.29        2.71      9.84 o
  -8   2  19       63.58       73.26     15.25 o
  -7   2  19        2.58       -0.61     11.62 o
  -6   2  19       36.70       28.95     11.31 o
  -5   2  19        0.76       14.30      9.44 o
  -4   2  19        0.14       -3.78      8.46 o
  -3   2  19        0.02        7.92      9.18 o
  -2   2  19       10.15        7.55      9.09 o
  -1   2  19        8.05        6.62      8.97 o
   0   2  19        1.98       -3.46      8.58 o
   1   2  19       50.81       67.39     11.86 o
   2   2  19       19.67       20.97      9.40 o
   3   2  19        1.15        7.96      9.17 o
   4   2  19       28.75       38.72     11.12 o
   5   2  19      125.51      165.48     15.57 o
   6   2  19        4.88       13.74     10.59 o
  -7   3  19        0.26      -10.28     10.28 o
  -6   3  19       30.43       11.10     10.67 o
  -5   3  19       15.00       11.16     11.20 o
  -4   3  19       43.93       54.69     11.90 o
  -3   3  19        1.85        5.46      9.22 o
  -2   3  19        2.86       -8.12      8.12 o
  -1   3  19        9.52        8.29      9.03 o
   0   3  19       19.58       15.18      8.23 o
   1   3  19       45.90       26.02     10.16 o
   2   3  19       44.98       41.59     10.79 o
   3   3  19       20.03       24.93     10.56 o
   4   3  19       25.27       20.07     10.27 o
   5   3  19        0.01        0.14     10.41 o
  -6   4  19       12.87       17.23     16.15 o
  -5   4  19        3.62        1.19     10.29 o
  -4   4  19       15.30        2.85     11.55 o
  -3   4  19        7.48       19.94     11.16 o
  -2   4  19       52.54       41.21     10.99 o
  -1   4  19       20.11        3.38      9.71 o
   0   4  19        8.30       11.15      8.50 o
   1   4  19      117.56       96.60     11.78 o
   2   4  19       27.06       16.27      9.89 o
   3   4  19        9.38        6.41     14.23 o
  -2   5  19       20.71       18.94     16.75 o
  -1   5  19       13.39       -9.70      9.70 o
   0   5  19        0.27       17.66     25.35 o
  -6   0  20       13.07       25.17     12.29 o
  -4   0  20       27.94       30.17     12.63 o
  -2   0  20       47.06       37.65     15.83 o
   0   0  20       12.10       12.03     10.36 o
   2   0  20       69.77       78.06     14.50 o
   4   0  20        3.25       -9.90      9.90 o
  -7   1  20        0.00       -1.72     10.07 o
  -6   1  20        2.27       -8.24      8.55 o
  -5   1  20        0.00       -4.27      8.27 o
  -4   1  20       41.30       45.41     10.30 o
  -3   1  20        7.44        4.76      7.44 o
  -2   1  20      124.07      131.37     11.50 o
  -1   1  20       11.08       11.95      7.57 o
   0   1  20        1.42       10.04      7.33 o
   1   1  20       38.40       34.45      8.59 o
   2   1  20       20.57       30.30     10.21 o
   3   1  20        0.76       -1.57      8.16 o
   4   1  20       10.91        5.25      9.91 o
   5   1  20      100.01      111.20     14.60 o
  -7   2  20        0.02      -11.01     11.01 o
  -6   2  20        9.98       19.55     10.90 o
  -5   2  20       39.40       56.61     12.21 o
  -4   2  20       31.42       36.33     11.60 o
  -3   2  20        9.26       23.93     10.62 o
  -2   2  20       12.13       16.39      9.74 o
  -1   2  20       20.54       15.70     10.06 o
   0   2  20        5.56       -6.96      8.77 o
   1   2  20       10.29       14.70      9.94 o
   2   2  20       10.16        7.76     10.98 o
   3   2  20       26.92       14.64     10.44 o
   4   2  20       74.78       91.43     14.07 o
  -6   3  20        0.08      -10.88     16.52 o
  -5   3  20       34.90       44.61     14.02 o
  -4   3  20        3.24        9.33      9.76 o
  -3   3  20       14.04        5.15      9.90 o
  -2   3  20       64.01       79.71     13.30 o
  -1   3  20      129.04      161.71     15.53 o
   0   3  20       44.67       16.09      8.94 o
   1   3  20       17.63       15.63      9.03 o
   2   3  20       18.92       38.44     11.09 o
   3   3  20       10.34        6.94      9.55 o
  -3   4  20        0.75        9.49     11.18 o
  -2   4  20       12.42       10.23     10.15 o
  -1   4  20        0.50       -9.11      9.11 o
   0   4  20       74.83       89.16     22.24 o
   1   4  20        0.49        1.32     11.38 o
  -5   0  21       14.35       24.04     12.85 o
  -3   0  21        0.92        6.82     12.96 o
  -1   0  21        0.12       -2.43     10.28 o
   1   0  21        0.44       13.58     10.73 o
   3   0  21       23.13       16.18     12.51 o
  -6   1  21       13.19        9.00     11.13 o
  -5   1  21        1.92        8.28     10.73 o
  -4   1  21       74.58       81.52     12.18 o
  -3   1  21        7.60        0.45      8.79 o
  -2   1  21       14.50       23.01      9.44 o
  -1   1  21        5.18       16.62      9.03 o
   0   1  21        1.97       -1.42      8.28 o
   1   1  21       13.68       16.83      9.39 o
   2   1  21       29.26       38.97     11.94 o
   3   1  21        1.34        3.73     10.28 o
  -5   2  21        2.21        1.83     15.13 o
  -4   2  21        3.72        6.77     11.51 o
  -3   2  21       11.04       -1.99      9.82 o
  -2   2  21      115.18      115.52     14.50 o
  -1   2  21       41.94       37.65     11.72 o
   0   2  21       22.21       15.47     12.68 o
   1   2  21       10.55       16.76     10.98 o
   2   2  21        7.04        2.35      9.82 o
  -3   3  21        2.36        7.67     10.69 o
  -2   3  21        1.15       13.42     10.83 o
  -1   3  21        1.83        7.03     10.04 o
   0   3  21       43.18       51.36     12.30 o
  -2   0  22        0.06        2.90     11.88 o
   0   0  22       51.62       54.30     14.17 o
  -3   1  22        0.15       -3.48     10.26 o
  -2   1  22        5.62       11.58     10.85 o
  -1   1  22        0.18       -4.23     10.12 o
   0   1  22        7.60       -1.53      9.74 o
 
